# Supplementary material for: Insecticide susceptibility of Aedes albopictus and Ae. aegypti from Brazil and the Swiss-Italian border region
Source: Parasit Vectors. 2017 Sep 19;10:431. doi: 10.1186/s13071-017-2364-5 (PMC5606125; doi:10.1186/s13071-017-2364-5)
Supplement: Supplementary file 1 — Original data that were the basis for the statistical analysis. Table S1. Mortalities recorded in the bioassays with diflubenzuron. Table S2. Mortalities recorded in the bioassays with Bti, and individual Bti toxins. Table S3. Mortalities recorded in the bioassays with adulticides. (XLSX 122 kb) [file 13071_2017_2364_MOESM1_ESM.xlsx]

## Sheet: Table S1 - Diflubenzuron
Table S1: Mortalities recorded in the bioassays with diflubenzuron.
Species	Colony	Date.start	Date.end	Conc	Replicate	Dead	Alive
Aedes albopictus	Aedes albopictus TICINO F2	2012-12-28	2013-01-02	0.0	1	0	10
Aedes albopictus	Aedes albopictus TICINO F2	2012-12-28	2013-01-02	0.0	2	2	8
Aedes albopictus	Aedes albopictus TICINO F2	2012-12-28	2013-01-02	0.0	3	1	9
Aedes albopictus	Aedes albopictus TICINO F2	2012-12-28	2013-01-02	0.0	4	1	9
Aedes albopictus	Aedes albopictus TICINO F2	2012-12-28	2013-01-02	0.0	5	0	10
Aedes albopictus	Aedes albopictus TICINO F2	2012-12-28	2013-01-02	0.0	6	0	10
Aedes albopictus	Aedes albopictus TICINO F2	2012-12-28	2013-01-02	0.0	7	0	10
Aedes albopictus	Aedes albopictus TICINO F2	2012-12-28	2013-01-02	0.0	8	0	10
Aedes albopictus	Aedes albopictus TICINO F2	2012-12-28	2013-01-02	0.4	1	4	6
Aedes albopictus	Aedes albopictus TICINO F2	2012-12-28	2013-01-02	0.4	2	1	9
Aedes albopictus	Aedes albopictus TICINO F2	2012-12-28	2013-01-02	0.4	3	5	5
Aedes albopictus	Aedes albopictus TICINO F2	2012-12-28	2013-01-02	0.4	4	3	7
Aedes albopictus	Aedes albopictus TICINO F2	2012-12-28	2013-01-02	0.4	5	5	5
Aedes albopictus	Aedes albopictus TICINO F2	2012-12-28	2013-01-02	0.4	6	1	9
Aedes albopictus	Aedes albopictus TICINO F2	2012-12-28	2013-01-02	0.4	7	7	3
Aedes albopictus	Aedes albopictus TICINO F2	2012-12-28	2013-01-02	0.4	8	4	6
Aedes albopictus	Aedes albopictus TICINO F2	2012-12-28	2013-01-02	0.8	1	5	5
Aedes albopictus	Aedes albopictus TICINO F2	2012-12-28	2013-01-02	0.8	2	10	0
Aedes albopictus	Aedes albopictus TICINO F2	2012-12-28	2013-01-02	0.8	3	7	3
Aedes albopictus	Aedes albopictus TICINO F2	2012-12-28	2013-01-02	0.8	4	7	3
Aedes albopictus	Aedes albopictus TICINO F2	2012-12-28	2013-01-02	0.8	5	8	2
Aedes albopictus	Aedes albopictus TICINO F2	2012-12-28	2013-01-02	0.8	6	6	4
Aedes albopictus	Aedes albopictus TICINO F2	2012-12-28	2013-01-02	0.8	7	3	7
Aedes albopictus	Aedes albopictus TICINO F2	2012-12-28	2013-01-02	0.8	8	7	3
Aedes albopictus	Aedes albopictus TICINO F2	2012-12-28	2013-01-02	1.2	1	8	2
Aedes albopictus	Aedes albopictus TICINO F2	2012-12-28	2013-01-02	1.2	2	7	3
Aedes albopictus	Aedes albopictus TICINO F2	2012-12-28	2013-01-02	1.2	3	9	1
Aedes albopictus	Aedes albopictus TICINO F2	2012-12-28	2013-01-02	1.2	4	9	1
Aedes albopictus	Aedes albopictus TICINO F2	2012-12-28	2013-01-02	1.2	5	7	3
Aedes albopictus	Aedes albopictus TICINO F2	2012-12-28	2013-01-02	1.2	6	6	4
Aedes albopictus	Aedes albopictus TICINO F2	2012-12-28	2013-01-02	1.2	7	8	2
Aedes albopictus	Aedes albopictus TICINO F2	2012-12-28	2013-01-02	1.2	8	9	1
Aedes albopictus	Aedes albopictus TICINO F2	2012-12-28	2013-01-02	2.0	1	9	1
Aedes albopictus	Aedes albopictus TICINO F2	2012-12-28	2013-01-02	2.0	2	10	0
Aedes albopictus	Aedes albopictus TICINO F2	2012-12-28	2013-01-02	2.0	3	10	0
Aedes albopictus	Aedes albopictus TICINO F2	2012-12-28	2013-01-02	2.0	4	10	0
Aedes albopictus	Aedes albopictus TICINO F2	2012-12-28	2013-01-02	2.0	5	10	0
Aedes albopictus	Aedes albopictus TICINO F2	2012-12-28	2013-01-02	2.0	6	9	1
Aedes albopictus	Aedes albopictus TICINO F2	2012-12-28	2013-01-02	2.0	7	10	0
Aedes albopictus	Aedes albopictus TICINO F2	2012-12-28	2013-01-02	2.0	8	8	2
Aedes albopictus	Aedes albopictus TICINO F2	2012-12-28	2013-01-02	3.0	1	9	1
Aedes albopictus	Aedes albopictus TICINO F2	2012-12-28	2013-01-02	3.0	2	10	0
Aedes albopictus	Aedes albopictus TICINO F2	2012-12-28	2013-01-02	3.0	3	10	0
Aedes albopictus	Aedes albopictus TICINO F2	2012-12-28	2013-01-02	3.0	4	10	0
Aedes albopictus	Aedes albopictus TICINO F2	2012-12-28	2013-01-02	3.0	5	10	0
Aedes albopictus	Aedes albopictus TICINO F2	2012-12-28	2013-01-02	3.0	6	10	0
Aedes albopictus	Aedes albopictus TICINO F2	2012-12-28	2013-01-02	3.0	7	10	0
Aedes albopictus	Aedes albopictus TICINO F2	2012-12-28	2013-01-02	3.0	8	10	0
Aedes albopictus	Aedes albopictus TICINO F2	2013-01-24	2013-02-06	0.0	1	0	10
Aedes albopictus	Aedes albopictus TICINO F2	2013-01-24	2013-02-06	0.0	2	1	9
Aedes albopictus	Aedes albopictus TICINO F2	2013-01-24	2013-02-06	0.0	3	0	10
Aedes albopictus	Aedes albopictus TICINO F2	2013-01-24	2013-02-06	0.0	4	4	6
Aedes albopictus	Aedes albopictus TICINO F2	2013-01-24	2013-02-06	0.0	5	1	9
Aedes albopictus	Aedes albopictus TICINO F2	2013-01-24	2013-02-06	0.0	6	0	10
Aedes albopictus	Aedes albopictus TICINO F2	2013-01-24	2013-02-06	0.0	7	0	10
Aedes albopictus	Aedes albopictus TICINO F2	2013-01-24	2013-02-06	0.0	8	0	10
Aedes albopictus	Aedes albopictus TICINO F2	2013-01-24	2013-02-06	0.2	1	1	9
Aedes albopictus	Aedes albopictus TICINO F2	2013-01-24	2013-02-06	0.2	2	0	10
Aedes albopictus	Aedes albopictus TICINO F2	2013-01-24	2013-02-06	0.2	3	3	7
Aedes albopictus	Aedes albopictus TICINO F2	2013-01-24	2013-02-06	0.2	4	3	7
Aedes albopictus	Aedes albopictus TICINO F2	2013-01-24	2013-02-06	0.2	5	10	0
Aedes albopictus	Aedes albopictus TICINO F2	2013-01-24	2013-02-06	0.2	6	1	9
Aedes albopictus	Aedes albopictus TICINO F2	2013-01-24	2013-02-06	0.2	7	5	5
Aedes albopictus	Aedes albopictus TICINO F2	2013-01-24	2013-02-06	0.2	8	5	5
Aedes albopictus	Aedes albopictus TICINO F2	2013-01-24	2013-02-06	0.4	1	3	7
Aedes albopictus	Aedes albopictus TICINO F2	2013-01-24	2013-02-06	0.4	2	3	7
Aedes albopictus	Aedes albopictus TICINO F2	2013-01-24	2013-02-06	0.4	3	5	5
Aedes albopictus	Aedes albopictus TICINO F2	2013-01-24	2013-02-06	0.4	4	2	8
Aedes albopictus	Aedes albopictus TICINO F2	2013-01-24	2013-02-06	0.4	5	5	5
Aedes albopictus	Aedes albopictus TICINO F2	2013-01-24	2013-02-06	0.4	6	5	5
Aedes albopictus	Aedes albopictus TICINO F2	2013-01-24	2013-02-06	0.4	7	3	7
Aedes albopictus	Aedes albopictus TICINO F2	2013-01-24	2013-02-06	0.4	8	1	9
Aedes albopictus	Aedes albopictus TICINO F2	2013-01-24	2013-02-06	1.2	1	6	4
Aedes albopictus	Aedes albopictus TICINO F2	2013-01-24	2013-02-06	1.2	2	10	0
Aedes albopictus	Aedes albopictus TICINO F2	2013-01-24	2013-02-06	1.2	3	5	5
Aedes albopictus	Aedes albopictus TICINO F2	2013-01-24	2013-02-06	1.2	4	8	2
Aedes albopictus	Aedes albopictus TICINO F2	2013-01-24	2013-02-06	1.2	5	10	0
Aedes albopictus	Aedes albopictus TICINO F2	2013-01-24	2013-02-06	1.2	6	9	1
Aedes albopictus	Aedes albopictus TICINO F2	2013-01-24	2013-02-06	1.2	7	7	3
Aedes albopictus	Aedes albopictus TICINO F2	2013-01-24	2013-02-06	1.2	8	8	2
Aedes albopictus	Aedes albopictus TICINO F2	2013-01-24	2013-02-06	1.6	1	8	2
Aedes albopictus	Aedes albopictus TICINO F2	2013-01-24	2013-02-06	1.6	2	10	0
Aedes albopictus	Aedes albopictus TICINO F2	2013-01-24	2013-02-06	1.6	3	9	1
Aedes albopictus	Aedes albopictus TICINO F2	2013-01-24	2013-02-06	1.6	4	7	3
Aedes albopictus	Aedes albopictus TICINO F2	2013-01-24	2013-02-06	1.6	5	9	1
Aedes albopictus	Aedes albopictus TICINO F2	2013-01-24	2013-02-06	1.6	6	9	1
Aedes albopictus	Aedes albopictus TICINO F2	2013-01-24	2013-02-06	1.6	7	7	3
Aedes albopictus	Aedes albopictus TICINO F2	2013-01-24	2013-02-06	1.6	8	7	3
Aedes albopictus	Aedes albopictus TICINO F2	2013-01-24	2013-02-06	3.0	1	10	0
Aedes albopictus	Aedes albopictus TICINO F2	2013-01-24	2013-02-06	3.0	2	10	0
Aedes albopictus	Aedes albopictus TICINO F2	2013-01-24	2013-02-06	3.0	3	9	1
Aedes albopictus	Aedes albopictus TICINO F2	2013-01-24	2013-02-06	3.0	4	10	0
Aedes albopictus	Aedes albopictus TICINO F2	2013-01-24	2013-02-06	3.0	5	10	0
Aedes albopictus	Aedes albopictus TICINO F2	2013-01-24	2013-02-06	3.0	6	10	0
Aedes albopictus	Aedes albopictus TICINO F2	2013-01-24	2013-02-06	3.0	7	10	0
Aedes albopictus	Aedes albopictus TICINO F2	2013-01-24	2013-02-06	3.0	8	9	1
Aedes albopictus	Aedes albopictus TICINO F2	2013-02-07	2013-02-26	0.0	1	0	10
Aedes albopictus	Aedes albopictus TICINO F2	2013-02-07	2013-02-26	0.0	2	0	10
Aedes albopictus	Aedes albopictus TICINO F2	2013-02-07	2013-02-26	0.0	3	0	10
Aedes albopictus	Aedes albopictus TICINO F2	2013-02-07	2013-02-26	0.0	4	3	7
Aedes albopictus	Aedes albopictus TICINO F2	2013-02-07	2013-02-26	0.0	5	1	9
Aedes albopictus	Aedes albopictus TICINO F2	2013-02-07	2013-02-26	0.0	6	2	8
Aedes albopictus	Aedes albopictus TICINO F2	2013-02-07	2013-02-26	0.0	7	0	10
Aedes albopictus	Aedes albopictus TICINO F2	2013-02-07	2013-02-26	0.0	8	1	9
Aedes albopictus	Aedes albopictus TICINO F2	2013-02-07	2013-02-26	0.2	1	4	6
Aedes albopictus	Aedes albopictus TICINO F2	2013-02-07	2013-02-26	0.2	2	8	2
Aedes albopictus	Aedes albopictus TICINO F2	2013-02-07	2013-02-26	0.2	3	5	5
Aedes albopictus	Aedes albopictus TICINO F2	2013-02-07	2013-02-26	0.2	4	9	1
Aedes albopictus	Aedes albopictus TICINO F2	2013-02-07	2013-02-26	0.2	5	3	7
Aedes albopictus	Aedes albopictus TICINO F2	2013-02-07	2013-02-26	0.2	6	2	8
Aedes albopictus	Aedes albopictus TICINO F2	2013-02-07	2013-02-26	0.2	7	8	2
Aedes albopictus	Aedes albopictus TICINO F2	2013-02-07	2013-02-26	0.2	8	10	0
Aedes albopictus	Aedes albopictus TICINO F2	2013-02-07	2013-02-26	0.8	1	10	0
Aedes albopictus	Aedes albopictus TICINO F2	2013-02-07	2013-02-26	0.8	2	9	1
Aedes albopictus	Aedes albopictus TICINO F2	2013-02-07	2013-02-26	0.8	3	7	3
Aedes albopictus	Aedes albopictus TICINO F2	2013-02-07	2013-02-26	0.8	4	10	0
Aedes albopictus	Aedes albopictus TICINO F2	2013-02-07	2013-02-26	0.8	5	10	0
Aedes albopictus	Aedes albopictus TICINO F2	2013-02-07	2013-02-26	0.8	6	4	6
Aedes albopictus	Aedes albopictus TICINO F2	2013-02-07	2013-02-26	0.8	7	8	2
Aedes albopictus	Aedes albopictus TICINO F2	2013-02-07	2013-02-26	0.8	8	5	5
Aedes albopictus	Aedes albopictus TICINO F2	2013-02-07	2013-02-26	1.2	1	6	4
Aedes albopictus	Aedes albopictus TICINO F2	2013-02-07	2013-02-26	1.2	2	10	0
Aedes albopictus	Aedes albopictus TICINO F2	2013-02-07	2013-02-26	1.2	3	10	0
Aedes albopictus	Aedes albopictus TICINO F2	2013-02-07	2013-02-26	1.2	4	9	1
Aedes albopictus	Aedes albopictus TICINO F2	2013-02-07	2013-02-26	1.2	5	9	1
Aedes albopictus	Aedes albopictus TICINO F2	2013-02-07	2013-02-26	1.2	6	8	2
Aedes albopictus	Aedes albopictus TICINO F2	2013-02-07	2013-02-26	1.2	7	10	0
Aedes albopictus	Aedes albopictus TICINO F2	2013-02-07	2013-02-26	1.2	8	10	0
Aedes albopictus	Aedes albopictus TICINO F2	2013-02-07	2013-02-26	2.0	1	10	0
Aedes albopictus	Aedes albopictus TICINO F2	2013-02-07	2013-02-26	2.0	2	8	2
Aedes albopictus	Aedes albopictus TICINO F2	2013-02-07	2013-02-26	2.0	3	10	0
Aedes albopictus	Aedes albopictus TICINO F2	2013-02-07	2013-02-26	2.0	4	8	2
Aedes albopictus	Aedes albopictus TICINO F2	2013-02-07	2013-02-26	2.0	5	10	0
Aedes albopictus	Aedes albopictus TICINO F2	2013-02-07	2013-02-26	2.0	6	10	0
Aedes albopictus	Aedes albopictus TICINO F2	2013-02-07	2013-02-26	2.0	7	10	0
Aedes albopictus	Aedes albopictus TICINO F2	2013-02-07	2013-02-26	2.0	8	10	0
Aedes albopictus	Aedes albopictus TICINO F2	2013-02-07	2013-02-26	4.0	1	10	0
Aedes albopictus	Aedes albopictus TICINO F2	2013-02-07	2013-02-26	4.0	2	10	0
Aedes albopictus	Aedes albopictus TICINO F2	2013-02-07	2013-02-26	4.0	3	10	0
Aedes albopictus	Aedes albopictus TICINO F2	2013-02-07	2013-02-26	4.0	4	10	0
Aedes albopictus	Aedes albopictus TICINO F2	2013-02-07	2013-02-26	4.0	5	9	1
Aedes albopictus	Aedes albopictus TICINO F2	2013-02-07	2013-02-26	4.0	6	10	0
Aedes albopictus	Aedes albopictus TICINO F2	2013-02-07	2013-02-26	4.0	7	10	0
Aedes albopictus	Aedes albopictus TICINO F2	2013-02-07	2013-02-26	4.0	8	10	0
Aedes aegypti	Rockefeller	2010-07-27	2010-08-13	0.0	1	1	9
Aedes aegypti	Rockefeller	2010-07-27	2010-08-13	0.0	2	3	7
Aedes aegypti	Rockefeller	2010-07-27	2010-08-13	0.0	3	0	10
Aedes aegypti	Rockefeller	2010-07-27	2010-08-13	0.0	4	1	9
Aedes aegypti	Rockefeller	2010-07-27	2010-08-13	0.0	5	0	10
Aedes aegypti	Rockefeller	2010-07-27	2010-08-13	0.0	6	0	10
Aedes aegypti	Rockefeller	2010-07-27	2010-08-13	0.0	7	1	9
Aedes aegypti	Rockefeller	2010-07-27	2010-08-13	0.0	8	1	9
Aedes aegypti	Rockefeller	2010-07-27	2010-08-13	0.8	1	1	9
Aedes aegypti	Rockefeller	2010-07-27	2010-08-13	0.8	2	2	8
Aedes aegypti	Rockefeller	2010-07-27	2010-08-13	0.8	3	0	10
Aedes aegypti	Rockefeller	2010-07-27	2010-08-13	0.8	4	5	5
Aedes aegypti	Rockefeller	2010-07-27	2010-08-13	0.8	5	1	9
Aedes aegypti	Rockefeller	2010-07-27	2010-08-13	0.8	6	7	3
Aedes aegypti	Rockefeller	2010-07-27	2010-08-13	0.8	7	5	5
Aedes aegypti	Rockefeller	2010-07-27	2010-08-13	0.8	8	9	1
Aedes aegypti	Rockefeller	2010-07-27	2010-08-13	1.6	1	10	0
Aedes aegypti	Rockefeller	2010-07-27	2010-08-13	1.6	2	8	2
Aedes aegypti	Rockefeller	2010-07-27	2010-08-13	1.6	3	9	1
Aedes aegypti	Rockefeller	2010-07-27	2010-08-13	1.6	4	10	0
Aedes aegypti	Rockefeller	2010-07-27	2010-08-13	1.6	5	10	0
Aedes aegypti	Rockefeller	2010-07-27	2010-08-13	1.6	6	8	2
Aedes aegypti	Rockefeller	2010-07-27	2010-08-13	1.6	7	9	1
Aedes aegypti	Rockefeller	2010-07-27	2010-08-13	1.6	8	10	0
Aedes aegypti	Rockefeller	2010-07-27	2010-08-13	2.5	1	10	0
Aedes aegypti	Rockefeller	2010-07-27	2010-08-13	2.5	2	10	0
Aedes aegypti	Rockefeller	2010-07-27	2010-08-13	2.5	3	10	0
Aedes aegypti	Rockefeller	2010-07-27	2010-08-13	2.5	4	10	0
Aedes aegypti	Rockefeller	2010-07-27	2010-08-13	2.5	5	10	0
Aedes aegypti	Rockefeller	2010-07-27	2010-08-13	2.5	6	10	0
Aedes aegypti	Rockefeller	2010-07-27	2010-08-13	2.5	7	10	0
Aedes aegypti	Rockefeller	2010-07-27	2010-08-13	2.5	8	10	0
Aedes aegypti	Rockefeller	2010-11-23	2010-01-10	0.0	1	0	10
Aedes aegypti	Rockefeller	2010-11-23	2010-01-10	0.0	2	0	10
Aedes aegypti	Rockefeller	2010-11-23	2010-01-10	0.0	3	8	2
Aedes aegypti	Rockefeller	2010-11-23	2010-01-10	0.0	4	5	5
Aedes aegypti	Rockefeller	2010-11-23	2010-01-10	0.0	5	1	9
Aedes aegypti	Rockefeller	2010-11-23	2010-01-10	0.0	6	0	10
Aedes aegypti	Rockefeller	2010-11-23	2010-01-10	0.0	7	0	10
Aedes aegypti	Rockefeller	2010-11-23	2010-01-10	0.0	8	1	9
Aedes aegypti	Rockefeller	2010-11-23	2010-01-10	0.4	1	9	1
Aedes aegypti	Rockefeller	2010-11-23	2010-01-10	0.4	2	9	1
Aedes aegypti	Rockefeller	2010-11-23	2010-01-10	0.4	3	5	5
Aedes aegypti	Rockefeller	2010-11-23	2010-01-10	0.4	4	8	2
Aedes aegypti	Rockefeller	2010-11-23	2010-01-10	0.4	5	4	6
Aedes aegypti	Rockefeller	2010-11-23	2010-01-10	0.4	6	10	0
Aedes aegypti	Rockefeller	2010-11-23	2010-01-10	0.4	7	10	0
Aedes aegypti	Rockefeller	2010-11-23	2010-01-10	0.4	8	9	1
Aedes aegypti	Rockefeller	2010-11-23	2010-01-10	0.8	1	10	0
Aedes aegypti	Rockefeller	2010-11-23	2010-01-10	0.8	2	9	1
Aedes aegypti	Rockefeller	2010-11-23	2010-01-10	0.8	3	8	2
Aedes aegypti	Rockefeller	2010-11-23	2010-01-10	0.8	4	9	1
Aedes aegypti	Rockefeller	2010-11-23	2010-01-10	0.8	5	10	0
Aedes aegypti	Rockefeller	2010-11-23	2010-01-10	0.8	6	10	0
Aedes aegypti	Rockefeller	2010-11-23	2010-01-10	0.8	7	8	2
Aedes aegypti	Rockefeller	2010-11-23	2010-01-10	0.8	8	10	0
Aedes aegypti	Rockefeller	2010-11-23	2010-01-10	1.2	1	10	0
Aedes aegypti	Rockefeller	2010-11-23	2010-01-10	1.2	2	10	0
Aedes aegypti	Rockefeller	2010-11-23	2010-01-10	1.2	3	9	1
Aedes aegypti	Rockefeller	2010-11-23	2010-01-10	1.2	4	10	0
Aedes aegypti	Rockefeller	2010-11-23	2010-01-10	1.2	5	10	0
Aedes aegypti	Rockefeller	2010-11-23	2010-01-10	1.2	6	9	1
Aedes aegypti	Rockefeller	2010-11-23	2010-01-10	1.2	7	10	0
Aedes aegypti	Rockefeller	2010-11-23	2010-01-10	1.2	8	10	0
Aedes aegypti	Rockefeller	2010-11-23	2010-01-10	1.6	1	10	0
Aedes aegypti	Rockefeller	2010-11-23	2010-01-10	1.6	2	10	0
Aedes aegypti	Rockefeller	2010-11-23	2010-01-10	1.6	3	10	0
Aedes aegypti	Rockefeller	2010-11-23	2010-01-10	1.6	4	10	0
Aedes aegypti	Rockefeller	2010-11-23	2010-01-10	1.6	5	10	0
Aedes aegypti	Rockefeller	2010-11-23	2010-01-10	1.6	6	10	0
Aedes aegypti	Rockefeller	2010-11-23	2010-01-10	1.6	7	10	0
Aedes aegypti	Rockefeller	2010-11-23	2010-01-10	1.6	8	9	1
Aedes aegypti	Rockefeller	2010-11-23	2010-01-10	2.0	1	10	0
Aedes aegypti	Rockefeller	2010-11-23	2010-01-10	2.0	2	10	0
Aedes aegypti	Rockefeller	2010-11-23	2010-01-10	2.0	3	10	0
Aedes aegypti	Rockefeller	2010-11-23	2010-01-10	2.0	4	10	0
Aedes aegypti	Rockefeller	2010-11-23	2010-01-10	2.0	5	10	0
Aedes aegypti	Rockefeller	2010-11-23	2010-01-10	2.0	6	10	0
Aedes aegypti	Rockefeller	2010-11-23	2010-01-10	2.0	7	10	0
Aedes aegypti	Rockefeller	2010-11-23	2010-01-10	2.0	8	10	0
Aedes aegypti	Rockefeller	2010-11-26	2010-01-07	0.0	1	3	7
Aedes aegypti	Rockefeller	2010-11-26	2010-01-07	0.0	2	3	7
Aedes aegypti	Rockefeller	2010-11-26	2010-01-07	0.0	3	7	3
Aedes aegypti	Rockefeller	2010-11-26	2010-01-07	0.0	4	0	10
Aedes aegypti	Rockefeller	2010-11-26	2010-01-07	0.0	5	1	9
Aedes aegypti	Rockefeller	2010-11-26	2010-01-07	0.0	6	3	7
Aedes aegypti	Rockefeller	2010-11-26	2010-01-07	0.0	7	3	7
Aedes aegypti	Rockefeller	2010-11-26	2010-01-07	0.0	8	0	10
Aedes aegypti	Rockefeller	2010-11-26	2010-01-07	0.4	1	4	6
Aedes aegypti	Rockefeller	2010-11-26	2010-01-07	0.4	2	7	3
Aedes aegypti	Rockefeller	2010-11-26	2010-01-07	0.4	3	6	4
Aedes aegypti	Rockefeller	2010-11-26	2010-01-07	0.4	4	7	3
Aedes aegypti	Rockefeller	2010-11-26	2010-01-07	0.4	5	5	5
Aedes aegypti	Rockefeller	2010-11-26	2010-01-07	0.4	6	3	7
Aedes aegypti	Rockefeller	2010-11-26	2010-01-07	0.4	7	5	5
Aedes aegypti	Rockefeller	2010-11-26	2010-01-07	0.4	8	9	1
Aedes aegypti	Rockefeller	2010-11-26	2010-01-07	0.8	1	9	1
Aedes aegypti	Rockefeller	2010-11-26	2010-01-07	0.8	2	6	4
Aedes aegypti	Rockefeller	2010-11-26	2010-01-07	0.8	3	5	5
Aedes aegypti	Rockefeller	2010-11-26	2010-01-07	0.8	4	8	2
Aedes aegypti	Rockefeller	2010-11-26	2010-01-07	0.8	5	6	4
Aedes aegypti	Rockefeller	2010-11-26	2010-01-07	0.8	6	8	2
Aedes aegypti	Rockefeller	2010-11-26	2010-01-07	0.8	7	8	2
Aedes aegypti	Rockefeller	2010-11-26	2010-01-07	0.8	8	4	6
Aedes aegypti	Rockefeller	2010-11-26	2010-01-07	1.2	1	10	0
Aedes aegypti	Rockefeller	2010-11-26	2010-01-07	1.2	2	7	3
Aedes aegypti	Rockefeller	2010-11-26	2010-01-07	1.2	3	8	2
Aedes aegypti	Rockefeller	2010-11-26	2010-01-07	1.2	4	10	0
Aedes aegypti	Rockefeller	2010-11-26	2010-01-07	1.2	5	7	3
Aedes aegypti	Rockefeller	2010-11-26	2010-01-07	1.2	6	10	0
Aedes aegypti	Rockefeller	2010-11-26	2010-01-07	1.2	7	9	1
Aedes aegypti	Rockefeller	2010-11-26	2010-01-07	1.2	8	6	4
Aedes aegypti	Rockefeller	2010-11-26	2010-01-07	2.5	1	10	0
Aedes aegypti	Rockefeller	2010-11-26	2010-01-07	2.5	2	10	0
Aedes aegypti	Rockefeller	2010-11-26	2010-01-07	2.5	3	10	0
Aedes aegypti	Rockefeller	2010-11-26	2010-01-07	2.5	4	10	0
Aedes aegypti	Rockefeller	2010-11-26	2010-01-07	2.5	5	10	0
Aedes aegypti	Rockefeller	2010-11-26	2010-01-07	2.5	6	9	1
Aedes aegypti	Rockefeller	2010-11-26	2010-01-07	2.5	7	7	3
Aedes aegypti	Rockefeller	2010-11-26	2010-01-07	2.5	8	10	0
Aedes aegypti	Rockefeller	2010-11-26	2010-01-07	3.0	1	10	0
Aedes aegypti	Rockefeller	2010-11-26	2010-01-07	3.0	2	9	1
Aedes aegypti	Rockefeller	2010-11-26	2010-01-07	3.0	3	10	0
Aedes aegypti	Rockefeller	2010-11-26	2010-01-07	3.0	4	10	0
Aedes aegypti	Rockefeller	2010-11-26	2010-01-07	3.0	5	10	0
Aedes aegypti	Rockefeller	2010-11-26	2010-01-07	3.0	6	10	0
Aedes aegypti	Rockefeller	2010-11-26	2010-01-07	3.0	7	10	0
Aedes aegypti	Rockefeller	2010-11-26	2010-01-07	3.0	8	10	0
Aedes aegypti	Rockefeller	2011-01-31	2011-03-02	0.0	1	2	8
Aedes aegypti	Rockefeller	2011-01-31	2011-03-02	0.0	2	2	8
Aedes aegypti	Rockefeller	2011-01-31	2011-03-02	0.0	3	1	9
Aedes aegypti	Rockefeller	2011-01-31	2011-03-02	0.0	4	1	9
Aedes aegypti	Rockefeller	2011-01-31	2011-03-02	0.0	5	3	7
Aedes aegypti	Rockefeller	2011-01-31	2011-03-02	0.0	6	5	5
Aedes aegypti	Rockefeller	2011-01-31	2011-03-02	0.0	7	1	9
Aedes aegypti	Rockefeller	2011-01-31	2011-03-02	0.0	8	3	7
Aedes aegypti	Rockefeller	2011-01-31	2011-03-02	0.2	1	3	7
Aedes aegypti	Rockefeller	2011-01-31	2011-03-02	0.2	2	6	4
Aedes aegypti	Rockefeller	2011-01-31	2011-03-02	0.2	3	0	10
Aedes aegypti	Rockefeller	2011-01-31	2011-03-02	0.2	4	6	4
Aedes aegypti	Rockefeller	2011-01-31	2011-03-02	0.2	5	8	2
Aedes aegypti	Rockefeller	2011-01-31	2011-03-02	0.2	6	6	4
Aedes aegypti	Rockefeller	2011-01-31	2011-03-02	0.2	7	0	10
Aedes aegypti	Rockefeller	2011-01-31	2011-03-02	0.2	8	0	10
Aedes aegypti	Rockefeller	2011-01-31	2011-03-02	0.6	1	6	4
Aedes aegypti	Rockefeller	2011-01-31	2011-03-02	0.6	2	5	5
Aedes aegypti	Rockefeller	2011-01-31	2011-03-02	0.6	3	3	7
Aedes aegypti	Rockefeller	2011-01-31	2011-03-02	0.6	4	1	9
Aedes aegypti	Rockefeller	2011-01-31	2011-03-02	0.6	5	6	4
Aedes aegypti	Rockefeller	2011-01-31	2011-03-02	0.6	6	9	1
Aedes aegypti	Rockefeller	2011-01-31	2011-03-02	0.6	7	10	0
Aedes aegypti	Rockefeller	2011-01-31	2011-03-02	0.6	8	7	3
Aedes aegypti	Rockefeller	2011-01-31	2011-03-02	0.7	1	9	1
Aedes aegypti	Rockefeller	2011-01-31	2011-03-02	0.7	2	8	2
Aedes aegypti	Rockefeller	2011-01-31	2011-03-02	0.7	3	8	2
Aedes aegypti	Rockefeller	2011-01-31	2011-03-02	0.7	4	7	3
Aedes aegypti	Rockefeller	2011-01-31	2011-03-02	0.7	5	7	3
Aedes aegypti	Rockefeller	2011-01-31	2011-03-02	0.7	6	10	0
Aedes aegypti	Rockefeller	2011-01-31	2011-03-02	0.7	7	6	4
Aedes aegypti	Rockefeller	2011-01-31	2011-03-02	0.7	8	7	3
Aedes aegypti	Rockefeller	2011-01-31	2011-03-02	0.8	1	10	0
Aedes aegypti	Rockefeller	2011-01-31	2011-03-02	0.8	2	8	2
Aedes aegypti	Rockefeller	2011-01-31	2011-03-02	0.8	3	10	0
Aedes aegypti	Rockefeller	2011-01-31	2011-03-02	0.8	4	10	0
Aedes aegypti	Rockefeller	2011-01-31	2011-03-02	0.8	5	7	3
Aedes aegypti	Rockefeller	2011-01-31	2011-03-02	0.8	6	9	1
Aedes aegypti	Rockefeller	2011-01-31	2011-03-02	0.8	7	9	1
Aedes aegypti	Rockefeller	2011-01-31	2011-03-02	0.8	8	9	1
Aedes aegypti	Rockefeller	2011-01-31	2011-03-02	1.0	1	10	0
Aedes aegypti	Rockefeller	2011-01-31	2011-03-02	1.0	2	10	0
Aedes aegypti	Rockefeller	2011-01-31	2011-03-02	1.0	3	10	0
Aedes aegypti	Rockefeller	2011-01-31	2011-03-02	1.0	4	8	2
Aedes aegypti	Rockefeller	2011-01-31	2011-03-02	1.0	5	7	3
Aedes aegypti	Rockefeller	2011-01-31	2011-03-02	1.0	6	10	0
Aedes aegypti	Rockefeller	2011-01-31	2011-03-02	1.0	7	10	0
Aedes aegypti	Rockefeller	2011-01-31	2011-03-02	1.0	8	9	1
Aedes aegypti	Rockefeller	2011-01-31	2011-03-02	1.2	1	10	0
Aedes aegypti	Rockefeller	2011-01-31	2011-03-02	1.2	2	10	0
Aedes aegypti	Rockefeller	2011-01-31	2011-03-02	1.2	3	10	0
Aedes aegypti	Rockefeller	2011-01-31	2011-03-02	1.2	4	10	0
Aedes aegypti	Rockefeller	2011-01-31	2011-03-02	1.2	5	9	1
Aedes aegypti	Rockefeller	2011-01-31	2011-03-02	1.2	6	9	1
Aedes aegypti	Rockefeller	2011-01-31	2011-03-02	1.2	7	9	1
Aedes aegypti	Rockefeller	2011-01-31	2011-03-02	1.2	8	10	0
Aedes aegypti	Rockefeller	2011-01-31	2011-03-02	1.4	1	10	0
Aedes aegypti	Rockefeller	2011-01-31	2011-03-02	1.4	2	9	1
Aedes aegypti	Rockefeller	2011-01-31	2011-03-02	1.4	3	10	0
Aedes aegypti	Rockefeller	2011-01-31	2011-03-02	1.4	4	10	0
Aedes aegypti	Rockefeller	2011-01-31	2011-03-02	1.4	5	10	0
Aedes aegypti	Rockefeller	2011-01-31	2011-03-02	1.4	6	10	0
Aedes aegypti	Rockefeller	2011-01-31	2011-03-02	1.4	7	10	0
Aedes aegypti	Rockefeller	2011-01-31	2011-03-02	1.4	8	10	0
Aedes aegypti	Rockefeller	2011-01-31	2011-03-02	1.6	1	10	0
Aedes aegypti	Rockefeller	2011-01-31	2011-03-02	1.6	2	10	0
Aedes aegypti	Rockefeller	2011-01-31	2011-03-02	1.6	3	10	0
Aedes aegypti	Rockefeller	2011-01-31	2011-03-02	1.6	4	10	0
Aedes aegypti	Rockefeller	2011-01-31	2011-03-02	1.6	5	10	0
Aedes aegypti	Rockefeller	2011-01-31	2011-03-02	1.6	6	10	0
Aedes aegypti	Rockefeller	2011-01-31	2011-03-02	1.6	7	10	0
Aedes aegypti	Rockefeller	2011-01-31	2011-03-02	1.6	8	10	0

## Sheet: Table S2 - Bti-Cry toxins
Table S2. Mortalities recorded in the bioassays with Bti, and individual Bti toxins.
Substance	Species	Colony	Date	Time	T	RH	Conc	Rep	Dead	Alive
Bti-IPS82	Aedes albopictus	Aedes albopictus RECIFE LAB	2013-01-29	1:45:00 PM	26.7	39	0	1	0	20
Bti-IPS82	Aedes albopictus	Aedes albopictus RECIFE LAB	2013-01-29	1:45:00 PM	26.7	39	0	2	0	20
Bti-IPS82	Aedes albopictus	Aedes albopictus RECIFE LAB	2013-01-29	1:45:00 PM	26.7	39	0	3	0	20
Bti-IPS82	Aedes albopictus	Aedes albopictus RECIFE LAB	2013-01-29	1:45:00 PM	26.7	39	0.01	1	9	11
Bti-IPS82	Aedes albopictus	Aedes albopictus RECIFE LAB	2013-01-29	1:45:00 PM	26.7	39	0.01	2	5	15
Bti-IPS82	Aedes albopictus	Aedes albopictus RECIFE LAB	2013-01-29	1:45:00 PM	26.7	39	0.01	3	9	11
Bti-IPS82	Aedes albopictus	Aedes albopictus RECIFE LAB	2013-01-29	1:45:00 PM	26.7	39	0.02	1	13	7
Bti-IPS82	Aedes albopictus	Aedes albopictus RECIFE LAB	2013-01-29	1:45:00 PM	26.7	39	0.02	2	13	7
Bti-IPS82	Aedes albopictus	Aedes albopictus RECIFE LAB	2013-01-29	1:45:00 PM	26.7	39	0.02	3	13	7
Bti-IPS82	Aedes albopictus	Aedes albopictus RECIFE LAB	2013-01-29	1:45:00 PM	26.7	39	0.02	1	17	3
Bti-IPS82	Aedes albopictus	Aedes albopictus RECIFE LAB	2013-01-29	1:45:00 PM	26.7	39	0.02	2	16	4
Bti-IPS82	Aedes albopictus	Aedes albopictus RECIFE LAB	2013-01-29	1:45:00 PM	26.7	39	0.02	3	15	5
Bti-IPS82	Aedes albopictus	Aedes albopictus RECIFE LAB	2013-01-29	1:45:00 PM	26.7	39	0.04	1	19	1
Bti-IPS82	Aedes albopictus	Aedes albopictus RECIFE LAB	2013-01-29	1:45:00 PM	26.7	39	0.04	2	19	1
Bti-IPS82	Aedes albopictus	Aedes albopictus RECIFE LAB	2013-01-29	1:45:00 PM	26.7	39	0.04	3	20	0
Bti-IPS82	Aedes albopictus	Aedes albopictus RECIFE LAB	2013-01-29	1:45:00 PM	26.7	39	0.05	1	20	0
Bti-IPS82	Aedes albopictus	Aedes albopictus RECIFE LAB	2013-01-29	1:45:00 PM	26.7	39	0.05	2	20	0
Bti-IPS82	Aedes albopictus	Aedes albopictus RECIFE LAB	2013-01-29	1:45:00 PM	26.7	39	0.05	3	20	0
Bti-IPS82	Aedes albopictus	Aedes albopictus RECIFE LAB	2013-02-06	2:40:00 PM	26.1	36	0	1	0	20
Bti-IPS82	Aedes albopictus	Aedes albopictus RECIFE LAB	2013-02-06	2:40:00 PM	26.1	36	0	2	1	19
Bti-IPS82	Aedes albopictus	Aedes albopictus RECIFE LAB	2013-02-06	2:40:00 PM	26.1	36	0	3	0	20
Bti-IPS82	Aedes albopictus	Aedes albopictus RECIFE LAB	2013-02-06	2:40:00 PM	26.1	36	0	1	2	18
Bti-IPS82	Aedes albopictus	Aedes albopictus RECIFE LAB	2013-02-06	2:40:00 PM	26.1	36	0	2	4	16
Bti-IPS82	Aedes albopictus	Aedes albopictus RECIFE LAB	2013-02-06	2:40:00 PM	26.1	36	0	3	7	13
Bti-IPS82	Aedes albopictus	Aedes albopictus RECIFE LAB	2013-02-06	2:40:00 PM	26.1	36	0.02	1	14	6
Bti-IPS82	Aedes albopictus	Aedes albopictus RECIFE LAB	2013-02-06	2:40:00 PM	26.1	36	0.02	2	14	6
Bti-IPS82	Aedes albopictus	Aedes albopictus RECIFE LAB	2013-02-06	2:40:00 PM	26.1	36	0.02	3	17	3
Bti-IPS82	Aedes albopictus	Aedes albopictus RECIFE LAB	2013-02-06	2:40:00 PM	26.1	36	0.02	1	18	2
Bti-IPS82	Aedes albopictus	Aedes albopictus RECIFE LAB	2013-02-06	2:40:00 PM	26.1	36	0.02	2	16	4
Bti-IPS82	Aedes albopictus	Aedes albopictus RECIFE LAB	2013-02-06	2:40:00 PM	26.1	36	0.02	3	17	3
Bti-IPS82	Aedes albopictus	Aedes albopictus RECIFE LAB	2013-02-06	2:40:00 PM	26.1	36	0.03	1	20	0
Bti-IPS82	Aedes albopictus	Aedes albopictus RECIFE LAB	2013-02-06	2:40:00 PM	26.1	36	0.03	2	18	2
Bti-IPS82	Aedes albopictus	Aedes albopictus RECIFE LAB	2013-02-06	2:40:00 PM	26.1	36	0.03	3	20	0
Bti-IPS82	Aedes albopictus	Aedes albopictus RECIFE LAB	2013-02-06	2:40:00 PM	26.1	36	0.04	1	20	0
Bti-IPS82	Aedes albopictus	Aedes albopictus RECIFE LAB	2013-02-06	2:40:00 PM	26.1	36	0.04	2	20	0
Bti-IPS82	Aedes albopictus	Aedes albopictus RECIFE LAB	2013-02-06	2:40:00 PM	26.1	36	0.04	3	19	1
Bti-IPS82	Aedes albopictus	Aedes albopictus RECIFE LAB	2013-02-07	11:20:00 AM	26.6	41	0	1	0	20
Bti-IPS82	Aedes albopictus	Aedes albopictus RECIFE LAB	2013-02-07	11:20:00 AM	26.6	41	0	2	0	20
Bti-IPS82	Aedes albopictus	Aedes albopictus RECIFE LAB	2013-02-07	11:20:00 AM	26.6	41	0	3	0	20
Bti-IPS82	Aedes albopictus	Aedes albopictus RECIFE LAB	2013-02-07	11:20:00 AM	26.6	41	0	1	5	15
Bti-IPS82	Aedes albopictus	Aedes albopictus RECIFE LAB	2013-02-07	11:20:00 AM	26.6	41	0	2	3	17
Bti-IPS82	Aedes albopictus	Aedes albopictus RECIFE LAB	2013-02-07	11:20:00 AM	26.6	41	0	3	4	16
Bti-IPS82	Aedes albopictus	Aedes albopictus RECIFE LAB	2013-02-07	11:20:00 AM	26.6	41	0.01	1	14	6
Bti-IPS82	Aedes albopictus	Aedes albopictus RECIFE LAB	2013-02-07	11:20:00 AM	26.6	41	0.01	2	8	12
Bti-IPS82	Aedes albopictus	Aedes albopictus RECIFE LAB	2013-02-07	11:20:00 AM	26.6	41	0.01	3	4	16
Bti-IPS82	Aedes albopictus	Aedes albopictus RECIFE LAB	2013-02-07	11:20:00 AM	26.6	41	0.02	1	8	12
Bti-IPS82	Aedes albopictus	Aedes albopictus RECIFE LAB	2013-02-07	11:20:00 AM	26.6	41	0.02	2	15	5
Bti-IPS82	Aedes albopictus	Aedes albopictus RECIFE LAB	2013-02-07	11:20:00 AM	26.6	41	0.02	3	16	4
Bti-IPS82	Aedes albopictus	Aedes albopictus RECIFE LAB	2013-02-07	11:20:00 AM	26.6	41	0.03	1	12	8
Bti-IPS82	Aedes albopictus	Aedes albopictus RECIFE LAB	2013-02-07	11:20:00 AM	26.6	41	0.03	2	19	1
Bti-IPS82	Aedes albopictus	Aedes albopictus RECIFE LAB	2013-02-07	11:20:00 AM	26.6	41	0.03	3	18	2
Bti-IPS82	Aedes albopictus	Aedes albopictus RECIFE LAB	2013-02-07	11:20:00 AM	26.6	41	0.04	1	20	0
Bti-IPS82	Aedes albopictus	Aedes albopictus RECIFE LAB	2013-02-07	11:20:00 AM	26.6	41	0.04	2	18	2
Bti-IPS82	Aedes albopictus	Aedes albopictus RECIFE LAB	2013-02-07	11:20:00 AM	26.6	41	0.04	3	20	0
Cry11Aa	Aedes albopictus	Aedes albopictus RECIFE LAB	2013-01-22	4:00:00 PM	26.8	42	0	1	0	20
Cry11Aa	Aedes albopictus	Aedes albopictus RECIFE LAB	2013-01-22	4:00:00 PM	26.8	42	0	2	0	20
Cry11Aa	Aedes albopictus	Aedes albopictus RECIFE LAB	2013-01-22	4:00:00 PM	26.8	42	0	3	0	20
Cry11Aa	Aedes albopictus	Aedes albopictus RECIFE LAB	2013-01-22	4:00:00 PM	26.8	42	0.2	1	6	14
Cry11Aa	Aedes albopictus	Aedes albopictus RECIFE LAB	2013-01-22	4:00:00 PM	26.8	42	0.2	2	7	13
Cry11Aa	Aedes albopictus	Aedes albopictus RECIFE LAB	2013-01-22	4:00:00 PM	26.8	42	0.2	3	5	15
Cry11Aa	Aedes albopictus	Aedes albopictus RECIFE LAB	2013-01-22	4:00:00 PM	26.8	42	0.5	1	15	5
Cry11Aa	Aedes albopictus	Aedes albopictus RECIFE LAB	2013-01-22	4:00:00 PM	26.8	42	0.5	2	7	13
Cry11Aa	Aedes albopictus	Aedes albopictus RECIFE LAB	2013-01-22	4:00:00 PM	26.8	42	0.5	3	10	10
Cry11Aa	Aedes albopictus	Aedes albopictus RECIFE LAB	2013-01-22	4:00:00 PM	26.8	42	1	1	14	6
Cry11Aa	Aedes albopictus	Aedes albopictus RECIFE LAB	2013-01-22	4:00:00 PM	26.8	42	1	2	18	2
Cry11Aa	Aedes albopictus	Aedes albopictus RECIFE LAB	2013-01-22	4:00:00 PM	26.8	42	1	3	14	6
Cry11Aa	Aedes albopictus	Aedes albopictus RECIFE LAB	2013-01-22	4:00:00 PM	26.8	42	1.5	1	17	3
Cry11Aa	Aedes albopictus	Aedes albopictus RECIFE LAB	2013-01-22	4:00:00 PM	26.8	42	1.5	2	19	1
Cry11Aa	Aedes albopictus	Aedes albopictus RECIFE LAB	2013-01-22	4:00:00 PM	26.8	42	1.5	3	18	2
Cry11Aa	Aedes albopictus	Aedes albopictus RECIFE LAB	2013-01-22	4:00:00 PM	26.8	42	2	1	20	0
Cry11Aa	Aedes albopictus	Aedes albopictus RECIFE LAB	2013-01-22	4:00:00 PM	26.8	42	2	2	20	0
Cry11Aa	Aedes albopictus	Aedes albopictus RECIFE LAB	2013-01-22	4:00:00 PM	26.8	42	2	3	17	3
Cry11Aa	Aedes albopictus	Aedes albopictus RECIFE LAB	2013-01-29	9:45:00 AM	26.7	40	0	1	0	20
Cry11Aa	Aedes albopictus	Aedes albopictus RECIFE LAB	2013-01-29	9:45:00 AM	26.7	40	0	2	1	19
Cry11Aa	Aedes albopictus	Aedes albopictus RECIFE LAB	2013-01-29	9:45:00 AM	26.7	40	0	3	0	20
Cry11Aa	Aedes albopictus	Aedes albopictus RECIFE LAB	2013-01-29	9:45:00 AM	26.7	40	0.2	1	3	17
Cry11Aa	Aedes albopictus	Aedes albopictus RECIFE LAB	2013-01-29	9:45:00 AM	26.7	40	0.2	2	4	16
Cry11Aa	Aedes albopictus	Aedes albopictus RECIFE LAB	2013-01-29	9:45:00 AM	26.7	40	0.2	3	3	17
Cry11Aa	Aedes albopictus	Aedes albopictus RECIFE LAB	2013-01-29	9:45:00 AM	26.7	40	0.5	1	5	15
Cry11Aa	Aedes albopictus	Aedes albopictus RECIFE LAB	2013-01-29	9:45:00 AM	26.7	40	0.5	2	12	8
Cry11Aa	Aedes albopictus	Aedes albopictus RECIFE LAB	2013-01-29	9:45:00 AM	26.7	40	0.5	3	7	13
Cry11Aa	Aedes albopictus	Aedes albopictus RECIFE LAB	2013-01-29	9:45:00 AM	26.7	40	1	1	20	0
Cry11Aa	Aedes albopictus	Aedes albopictus RECIFE LAB	2013-01-29	9:45:00 AM	26.7	40	1	2	17	3
Cry11Aa	Aedes albopictus	Aedes albopictus RECIFE LAB	2013-01-29	9:45:00 AM	26.7	40	1	3	16	4
Cry11Aa	Aedes albopictus	Aedes albopictus RECIFE LAB	2013-01-29	9:45:00 AM	26.7	40	1.5	1	18	2
Cry11Aa	Aedes albopictus	Aedes albopictus RECIFE LAB	2013-01-29	9:45:00 AM	26.7	40	1.5	2	18	2
Cry11Aa	Aedes albopictus	Aedes albopictus RECIFE LAB	2013-01-29	9:45:00 AM	26.7	40	1.5	3	20	0
Cry11Aa	Aedes albopictus	Aedes albopictus RECIFE LAB	2013-01-29	9:45:00 AM	26.7	40	2.5	1	20	0
Cry11Aa	Aedes albopictus	Aedes albopictus RECIFE LAB	2013-01-29	9:45:00 AM	26.7	40	2.5	2	19	1
Cry11Aa	Aedes albopictus	Aedes albopictus RECIFE LAB	2013-01-29	9:45:00 AM	26.7	40	2.5	3	20	0
Cry11Aa	Aedes albopictus	Aedes albopictus RECIFE LAB	2013-02-18	10:30:00 AM	26	49	0	1	0	20
Cry11Aa	Aedes albopictus	Aedes albopictus RECIFE LAB	2013-02-18	10:30:00 AM	26	49	0	2	0	20
Cry11Aa	Aedes albopictus	Aedes albopictus RECIFE LAB	2013-02-18	10:30:00 AM	26	49	0	3	1	19
Cry11Aa	Aedes albopictus	Aedes albopictus RECIFE LAB	2013-02-18	10:30:00 AM	26	49	0.2	1	3	17
Cry11Aa	Aedes albopictus	Aedes albopictus RECIFE LAB	2013-02-18	10:30:00 AM	26	49	0.2	2	9	11
Cry11Aa	Aedes albopictus	Aedes albopictus RECIFE LAB	2013-02-18	10:30:00 AM	26	49	0.2	3	2	18
Cry11Aa	Aedes albopictus	Aedes albopictus RECIFE LAB	2013-02-18	10:30:00 AM	26	49	0.3	1	7	13
Cry11Aa	Aedes albopictus	Aedes albopictus RECIFE LAB	2013-02-18	10:30:00 AM	26	49	0.3	2	11	9
Cry11Aa	Aedes albopictus	Aedes albopictus RECIFE LAB	2013-02-18	10:30:00 AM	26	49	0.3	3	11	9
Cry11Aa	Aedes albopictus	Aedes albopictus RECIFE LAB	2013-02-18	10:30:00 AM	26	49	0.5	1	13	7
Cry11Aa	Aedes albopictus	Aedes albopictus RECIFE LAB	2013-02-18	10:30:00 AM	26	49	0.5	2	12	8
Cry11Aa	Aedes albopictus	Aedes albopictus RECIFE LAB	2013-02-18	10:30:00 AM	26	49	0.5	3	12	8
Cry11Aa	Aedes albopictus	Aedes albopictus RECIFE LAB	2013-02-18	10:30:00 AM	26	49	1	1	16	4
Cry11Aa	Aedes albopictus	Aedes albopictus RECIFE LAB	2013-02-18	10:30:00 AM	26	49	1	2	19	1
Cry11Aa	Aedes albopictus	Aedes albopictus RECIFE LAB	2013-02-18	10:30:00 AM	26	49	1	3	18	2
Cry11Aa	Aedes albopictus	Aedes albopictus RECIFE LAB	2013-02-18	10:30:00 AM	26	49	1.5	1	17	3
Cry11Aa	Aedes albopictus	Aedes albopictus RECIFE LAB	2013-02-18	10:30:00 AM	26	49	1.5	2	19	1
Cry11Aa	Aedes albopictus	Aedes albopictus RECIFE LAB	2013-02-18	10:30:00 AM	26	49	1.5	3	20	0
Cry11Aa	Aedes albopictus	Aedes albopictus RECIFE LAB	2013-02-18	10:30:00 AM	26	49	2	1	19	1
Cry11Aa	Aedes albopictus	Aedes albopictus RECIFE LAB	2013-02-18	10:30:00 AM	26	49	2	2	20	0
Cry11Aa	Aedes albopictus	Aedes albopictus RECIFE LAB	2013-02-18	10:30:00 AM	26	49	2	3	20	0
Cry11Aa	Aedes albopictus	Aedes albopictus RECIFE LAB	2013-02-19	10:30:00 AM	26	50	0	1	1	19
Cry11Aa	Aedes albopictus	Aedes albopictus RECIFE LAB	2013-02-19	10:30:00 AM	26	50	0	2	0	20
Cry11Aa	Aedes albopictus	Aedes albopictus RECIFE LAB	2013-02-19	10:30:00 AM	26	50	0	3	0	20
Cry11Aa	Aedes albopictus	Aedes albopictus RECIFE LAB	2013-02-19	10:30:00 AM	26	50	0.2	1	7	13
Cry11Aa	Aedes albopictus	Aedes albopictus RECIFE LAB	2013-02-19	10:30:00 AM	26	50	0.2	2	8	12
Cry11Aa	Aedes albopictus	Aedes albopictus RECIFE LAB	2013-02-19	10:30:00 AM	26	50	0.2	3	5	15
Cry11Aa	Aedes albopictus	Aedes albopictus RECIFE LAB	2013-02-19	10:30:00 AM	26	50	0.3	1	8	12
Cry11Aa	Aedes albopictus	Aedes albopictus RECIFE LAB	2013-02-19	10:30:00 AM	26	50	0.3	2	9	11
Cry11Aa	Aedes albopictus	Aedes albopictus RECIFE LAB	2013-02-19	10:30:00 AM	26	50	0.3	3	6	14
Cry11Aa	Aedes albopictus	Aedes albopictus RECIFE LAB	2013-02-19	10:30:00 AM	26	50	0.5	1	11	9
Cry11Aa	Aedes albopictus	Aedes albopictus RECIFE LAB	2013-02-19	10:30:00 AM	26	50	0.5	2	12	8
Cry11Aa	Aedes albopictus	Aedes albopictus RECIFE LAB	2013-02-19	10:30:00 AM	26	50	0.5	3	11	9
Cry11Aa	Aedes albopictus	Aedes albopictus RECIFE LAB	2013-02-19	10:30:00 AM	26	50	1.5	1	13	7
Cry11Aa	Aedes albopictus	Aedes albopictus RECIFE LAB	2013-02-19	10:30:00 AM	26	50	1.5	2	16	4
Cry11Aa	Aedes albopictus	Aedes albopictus RECIFE LAB	2013-02-19	10:30:00 AM	26	50	1.5	3	20	0
Cry11Aa	Aedes albopictus	Aedes albopictus RECIFE LAB	2013-02-19	10:30:00 AM	26	50	2	1	17	3
Cry11Aa	Aedes albopictus	Aedes albopictus RECIFE LAB	2013-02-19	10:30:00 AM	26	50	2	2	18	2
Cry11Aa	Aedes albopictus	Aedes albopictus RECIFE LAB	2013-02-19	10:30:00 AM	26	50	2	3	19	1
Cry4Ba	Aedes albopictus	Aedes albopictus RECIFE LAB	2013-01-29	11:40:00 AM	26.9	41	0	1	0	20
Cry4Ba	Aedes albopictus	Aedes albopictus RECIFE LAB	2013-01-29	11:40:00 AM	26.9	41	0	2	0	20
Cry4Ba	Aedes albopictus	Aedes albopictus RECIFE LAB	2013-01-29	11:40:00 AM	26.9	41	0	3	0	20
Cry4Ba	Aedes albopictus	Aedes albopictus RECIFE LAB	2013-01-29	11:40:00 AM	26.9	41	0.2	1	3	17
Cry4Ba	Aedes albopictus	Aedes albopictus RECIFE LAB	2013-01-29	11:40:00 AM	26.9	41	0.2	2	6	14
Cry4Ba	Aedes albopictus	Aedes albopictus RECIFE LAB	2013-01-29	11:40:00 AM	26.9	41	0.2	3	1	19
Cry4Ba	Aedes albopictus	Aedes albopictus RECIFE LAB	2013-01-29	11:40:00 AM	26.9	41	1	1	9	11
Cry4Ba	Aedes albopictus	Aedes albopictus RECIFE LAB	2013-01-29	11:40:00 AM	26.9	41	1	2	16	4
Cry4Ba	Aedes albopictus	Aedes albopictus RECIFE LAB	2013-01-29	11:40:00 AM	26.9	41	1	3	10	10
Cry4Ba	Aedes albopictus	Aedes albopictus RECIFE LAB	2013-01-29	11:40:00 AM	26.9	41	3	1	17	3
Cry4Ba	Aedes albopictus	Aedes albopictus RECIFE LAB	2013-01-29	11:40:00 AM	26.9	41	3	2	16	4
Cry4Ba	Aedes albopictus	Aedes albopictus RECIFE LAB	2013-01-29	11:40:00 AM	26.9	41	3	3	17	3
Cry4Ba	Aedes albopictus	Aedes albopictus RECIFE LAB	2013-01-29	11:40:00 AM	26.9	41	5	1	20	0
Cry4Ba	Aedes albopictus	Aedes albopictus RECIFE LAB	2013-01-29	11:40:00 AM	26.9	41	5	2	18	2
Cry4Ba	Aedes albopictus	Aedes albopictus RECIFE LAB	2013-01-29	11:40:00 AM	26.9	41	5	3	16	4
Cry4Ba	Aedes albopictus	Aedes albopictus RECIFE LAB	2013-01-29	11:40:00 AM	26.9	41	10	1	17	3
Cry4Ba	Aedes albopictus	Aedes albopictus RECIFE LAB	2013-01-29	11:40:00 AM	26.9	41	10	2	20	0
Cry4Ba	Aedes albopictus	Aedes albopictus RECIFE LAB	2013-01-29	11:40:00 AM	26.9	41	10	3	20	0
Cry4Ba	Aedes albopictus	Aedes albopictus RECIFE LAB	2013-02-18	11:30:00 AM	26.1	49	0	1	0	20
Cry4Ba	Aedes albopictus	Aedes albopictus RECIFE LAB	2013-02-18	11:30:00 AM	26.1	49	0	2	0	20
Cry4Ba	Aedes albopictus	Aedes albopictus RECIFE LAB	2013-02-18	11:30:00 AM	26.1	49	0	3	0	20
Cry4Ba	Aedes albopictus	Aedes albopictus RECIFE LAB	2013-02-18	11:30:00 AM	26.1	49	0.2	1	8	12
Cry4Ba	Aedes albopictus	Aedes albopictus RECIFE LAB	2013-02-18	11:30:00 AM	26.1	49	0.2	2	8	12
Cry4Ba	Aedes albopictus	Aedes albopictus RECIFE LAB	2013-02-18	11:30:00 AM	26.1	49	0.2	3	5	15
Cry4Ba	Aedes albopictus	Aedes albopictus RECIFE LAB	2013-02-18	11:30:00 AM	26.1	49	0.3	1	8	12
Cry4Ba	Aedes albopictus	Aedes albopictus RECIFE LAB	2013-02-18	11:30:00 AM	26.1	49	0.3	2	9	11
Cry4Ba	Aedes albopictus	Aedes albopictus RECIFE LAB	2013-02-18	11:30:00 AM	26.1	49	0.3	3	10	10
Cry4Ba	Aedes albopictus	Aedes albopictus RECIFE LAB	2013-02-18	11:30:00 AM	26.1	49	0.5	1	13	7
Cry4Ba	Aedes albopictus	Aedes albopictus RECIFE LAB	2013-02-18	11:30:00 AM	26.1	49	0.5	2	15	5
Cry4Ba	Aedes albopictus	Aedes albopictus RECIFE LAB	2013-02-18	11:30:00 AM	26.1	49	0.5	3	13	7
Cry4Ba	Aedes albopictus	Aedes albopictus RECIFE LAB	2013-02-18	11:30:00 AM	26.1	49	3	1	18	2
Cry4Ba	Aedes albopictus	Aedes albopictus RECIFE LAB	2013-02-18	11:30:00 AM	26.1	49	3	2	19	1
Cry4Ba	Aedes albopictus	Aedes albopictus RECIFE LAB	2013-02-18	11:30:00 AM	26.1	49	3	3	18	2
Cry4Ba	Aedes albopictus	Aedes albopictus RECIFE LAB	2013-02-18	11:30:00 AM	26.1	49	5	1	18	2
Cry4Ba	Aedes albopictus	Aedes albopictus RECIFE LAB	2013-02-18	11:30:00 AM	26.1	49	5	2	19	1
Cry4Ba	Aedes albopictus	Aedes albopictus RECIFE LAB	2013-02-18	11:30:00 AM	26.1	49	5	3	19	1
Cry4Ba	Aedes albopictus	Aedes albopictus RECIFE LAB	2013-02-26	10:40:00 AM	26.3	47	0	1	2	18
Cry4Ba	Aedes albopictus	Aedes albopictus RECIFE LAB	2013-02-26	10:40:00 AM	26.3	47	0	2	0	20
Cry4Ba	Aedes albopictus	Aedes albopictus RECIFE LAB	2013-02-26	10:40:00 AM	26.3	47	0	3	0	20
Cry4Ba	Aedes albopictus	Aedes albopictus RECIFE LAB	2013-02-26	10:40:00 AM	26.3	47	0.2	1	3	17
Cry4Ba	Aedes albopictus	Aedes albopictus RECIFE LAB	2013-02-26	10:40:00 AM	26.3	47	0.2	2	5	15
Cry4Ba	Aedes albopictus	Aedes albopictus RECIFE LAB	2013-02-26	10:40:00 AM	26.3	47	0.2	3	5	15
Cry4Ba	Aedes albopictus	Aedes albopictus RECIFE LAB	2013-02-26	10:40:00 AM	26.3	47	0.3	1	6	14
Cry4Ba	Aedes albopictus	Aedes albopictus RECIFE LAB	2013-02-26	10:40:00 AM	26.3	47	0.3	2	8	12
Cry4Ba	Aedes albopictus	Aedes albopictus RECIFE LAB	2013-02-26	10:40:00 AM	26.3	47	0.3	3	11	9
Cry4Ba	Aedes albopictus	Aedes albopictus RECIFE LAB	2013-02-26	10:40:00 AM	26.3	47	0.5	1	11	9
Cry4Ba	Aedes albopictus	Aedes albopictus RECIFE LAB	2013-02-26	10:40:00 AM	26.3	47	0.5	2	10	10
Cry4Ba	Aedes albopictus	Aedes albopictus RECIFE LAB	2013-02-26	10:40:00 AM	26.3	47	0.5	3	12	8
Cry4Ba	Aedes albopictus	Aedes albopictus RECIFE LAB	2013-02-26	10:40:00 AM	26.3	47	3	1	14	6
Cry4Ba	Aedes albopictus	Aedes albopictus RECIFE LAB	2013-02-26	10:40:00 AM	26.3	47	3	2	18	2
Cry4Ba	Aedes albopictus	Aedes albopictus RECIFE LAB	2013-02-26	10:40:00 AM	26.3	47	3	3	17	3
Cry4Ba	Aedes albopictus	Aedes albopictus RECIFE LAB	2013-02-26	10:40:00 AM	26.3	47	5	1	16	4
Cry4Ba	Aedes albopictus	Aedes albopictus RECIFE LAB	2013-02-26	10:40:00 AM	26.3	47	5	2	18	2
Cry4Ba	Aedes albopictus	Aedes albopictus RECIFE LAB	2013-02-26	10:40:00 AM	26.3	47	5	3	20	0
Cry4Ba	Aedes albopictus	Aedes albopictus RECIFE LAB	2013-03-04	11:00:00 AM	26.1	57	0	1	0	20
Cry4Ba	Aedes albopictus	Aedes albopictus RECIFE LAB	2013-03-04	11:00:00 AM	26.1	57	0	2	0	20
Cry4Ba	Aedes albopictus	Aedes albopictus RECIFE LAB	2013-03-04	11:00:00 AM	26.1	57	0	3	0	20
Cry4Ba	Aedes albopictus	Aedes albopictus RECIFE LAB	2013-03-04	11:00:00 AM	26.1	57	0.2	1	4	16
Cry4Ba	Aedes albopictus	Aedes albopictus RECIFE LAB	2013-03-04	11:00:00 AM	26.1	57	0.2	2	3	17
Cry4Ba	Aedes albopictus	Aedes albopictus RECIFE LAB	2013-03-04	11:00:00 AM	26.1	57	0.2	3	5	15
Cry4Ba	Aedes albopictus	Aedes albopictus RECIFE LAB	2013-03-04	11:00:00 AM	26.1	57	0.5	1	11	9
Cry4Ba	Aedes albopictus	Aedes albopictus RECIFE LAB	2013-03-04	11:00:00 AM	26.1	57	0.5	2	9	11
Cry4Ba	Aedes albopictus	Aedes albopictus RECIFE LAB	2013-03-04	11:00:00 AM	26.1	57	0.5	3	6	14
Cry4Ba	Aedes albopictus	Aedes albopictus RECIFE LAB	2013-03-04	11:00:00 AM	26.1	57	3	1	13	7
Cry4Ba	Aedes albopictus	Aedes albopictus RECIFE LAB	2013-03-04	11:00:00 AM	26.1	57	3	2	15	5
Cry4Ba	Aedes albopictus	Aedes albopictus RECIFE LAB	2013-03-04	11:00:00 AM	26.1	57	3	3	18	2
Cry4Ba	Aedes albopictus	Aedes albopictus RECIFE LAB	2013-03-04	11:00:00 AM	26.1	57	5	1	17	3
Cry4Ba	Aedes albopictus	Aedes albopictus RECIFE LAB	2013-03-04	11:00:00 AM	26.1	57	5	2	18	2
Cry4Ba	Aedes albopictus	Aedes albopictus RECIFE LAB	2013-03-04	11:00:00 AM	26.1	57	5	3	18	2
Lsp-SPH88	Aedes albopictus	Aedes albopictus RECIFE LAB	2013-04-17	4:00:00 PM	26.2	50	0	1	0	20
Lsp-SPH88	Aedes albopictus	Aedes albopictus RECIFE LAB	2013-04-17	4:00:00 PM	26.2	50	0	2	1	19
Lsp-SPH88	Aedes albopictus	Aedes albopictus RECIFE LAB	2013-04-17	4:00:00 PM	26.2	50	0	3	0	20
Lsp-SPH88	Aedes albopictus	Aedes albopictus RECIFE LAB	2013-04-17	4:00:00 PM	26.2	50	0.05	1	5	15
Lsp-SPH88	Aedes albopictus	Aedes albopictus RECIFE LAB	2013-04-17	4:00:00 PM	26.2	50	0.05	2	5	15
Lsp-SPH88	Aedes albopictus	Aedes albopictus RECIFE LAB	2013-04-17	4:00:00 PM	26.2	50	0.05	3	4	16
Lsp-SPH88	Aedes albopictus	Aedes albopictus RECIFE LAB	2013-04-17	4:00:00 PM	26.2	50	0.08	1	4	16
Lsp-SPH88	Aedes albopictus	Aedes albopictus RECIFE LAB	2013-04-17	4:00:00 PM	26.2	50	0.08	2	9	11
Lsp-SPH88	Aedes albopictus	Aedes albopictus RECIFE LAB	2013-04-17	4:00:00 PM	26.2	50	0.08	3	3	17
Lsp-SPH88	Aedes albopictus	Aedes albopictus RECIFE LAB	2013-04-17	4:00:00 PM	26.2	50	0.1	1	12	8
Lsp-SPH88	Aedes albopictus	Aedes albopictus RECIFE LAB	2013-04-17	4:00:00 PM	26.2	50	0.1	2	9	11
Lsp-SPH88	Aedes albopictus	Aedes albopictus RECIFE LAB	2013-04-17	4:00:00 PM	26.2	50	0.1	3	13	7
Lsp-SPH88	Aedes albopictus	Aedes albopictus RECIFE LAB	2013-04-17	4:00:00 PM	26.2	50	0.15	1	17	3
Lsp-SPH88	Aedes albopictus	Aedes albopictus RECIFE LAB	2013-04-17	4:00:00 PM	26.2	50	0.15	2	16	4
Lsp-SPH88	Aedes albopictus	Aedes albopictus RECIFE LAB	2013-04-17	4:00:00 PM	26.2	50	0.15	3	15	5
Lsp-SPH88	Aedes albopictus	Aedes albopictus RECIFE LAB	2013-04-17	4:00:00 PM	26.2	50	0.2	1	19	1
Lsp-SPH88	Aedes albopictus	Aedes albopictus RECIFE LAB	2013-04-17	4:00:00 PM	26.2	50	0.2	2	18	2
Lsp-SPH88	Aedes albopictus	Aedes albopictus RECIFE LAB	2013-04-17	4:00:00 PM	26.2	50	0.2	3	16	4
Lsp-SPH88	Aedes albopictus	Aedes albopictus RECIFE LAB	2013-05-07	1:20:00 PM	25.6	53	0	1	0	20
Lsp-SPH88	Aedes albopictus	Aedes albopictus RECIFE LAB	2013-05-07	1:20:00 PM	25.6	53	0	2	0	20
Lsp-SPH88	Aedes albopictus	Aedes albopictus RECIFE LAB	2013-05-07	1:20:00 PM	25.6	53	0	3	0	20
Lsp-SPH88	Aedes albopictus	Aedes albopictus RECIFE LAB	2013-05-07	1:20:00 PM	25.6	53	0.03	1	2	18
Lsp-SPH88	Aedes albopictus	Aedes albopictus RECIFE LAB	2013-05-07	1:20:00 PM	25.6	53	0.03	2	1	19
Lsp-SPH88	Aedes albopictus	Aedes albopictus RECIFE LAB	2013-05-07	1:20:00 PM	25.6	53	0.03	3	7	13
Lsp-SPH88	Aedes albopictus	Aedes albopictus RECIFE LAB	2013-05-07	1:20:00 PM	25.6	53	0.05	1	9	11
Lsp-SPH88	Aedes albopictus	Aedes albopictus RECIFE LAB	2013-05-07	1:20:00 PM	25.6	53	0.05	2	3	17
Lsp-SPH88	Aedes albopictus	Aedes albopictus RECIFE LAB	2013-05-07	1:20:00 PM	25.6	53	0.05	3	8	12
Lsp-SPH88	Aedes albopictus	Aedes albopictus RECIFE LAB	2013-05-07	1:20:00 PM	25.6	53	0.08	1	13	7
Lsp-SPH88	Aedes albopictus	Aedes albopictus RECIFE LAB	2013-05-07	1:20:00 PM	25.6	53	0.08	2	10	10
Lsp-SPH88	Aedes albopictus	Aedes albopictus RECIFE LAB	2013-05-07	1:20:00 PM	25.6	53	0.08	3	12	8
Lsp-SPH88	Aedes albopictus	Aedes albopictus RECIFE LAB	2013-05-07	1:20:00 PM	25.6	53	0.15	1	13	7
Lsp-SPH88	Aedes albopictus	Aedes albopictus RECIFE LAB	2013-05-07	1:20:00 PM	25.6	53	0.15	2	12	8
Lsp-SPH88	Aedes albopictus	Aedes albopictus RECIFE LAB	2013-05-07	1:20:00 PM	25.6	53	0.15	3	13	7
Lsp-SPH88	Aedes albopictus	Aedes albopictus RECIFE LAB	2013-05-07	1:20:00 PM	25.6	53	0.2	1	13	7
Lsp-SPH88	Aedes albopictus	Aedes albopictus RECIFE LAB	2013-05-07	1:20:00 PM	25.6	53	0.2	2	12	8
Lsp-SPH88	Aedes albopictus	Aedes albopictus RECIFE LAB	2013-05-07	1:20:00 PM	25.6	53	0.2	3	18	2
Lsp-SPH88	Aedes albopictus	Aedes albopictus RECIFE LAB	2013-05-14	5:00:00 PM	24.5	44	0	1	0	20
Lsp-SPH88	Aedes albopictus	Aedes albopictus RECIFE LAB	2013-05-14	5:00:00 PM	24.5	44	0	2	0	20
Lsp-SPH88	Aedes albopictus	Aedes albopictus RECIFE LAB	2013-05-14	5:00:00 PM	24.5	44	0	3	0	20
Lsp-SPH88	Aedes albopictus	Aedes albopictus RECIFE LAB	2013-05-14	5:00:00 PM	24.5	44	0.05	1	8	12
Lsp-SPH88	Aedes albopictus	Aedes albopictus RECIFE LAB	2013-05-14	5:00:00 PM	24.5	44	0.05	2	8	12
Lsp-SPH88	Aedes albopictus	Aedes albopictus RECIFE LAB	2013-05-14	5:00:00 PM	24.5	44	0.05	3	7	13
Lsp-SPH88	Aedes albopictus	Aedes albopictus RECIFE LAB	2013-05-14	5:00:00 PM	24.5	44	0.08	1	7	13
Lsp-SPH88	Aedes albopictus	Aedes albopictus RECIFE LAB	2013-05-14	5:00:00 PM	24.5	44	0.08	2	10	10
Lsp-SPH88	Aedes albopictus	Aedes albopictus RECIFE LAB	2013-05-14	5:00:00 PM	24.5	44	0.08	3	10	10
Lsp-SPH88	Aedes albopictus	Aedes albopictus RECIFE LAB	2013-05-14	5:00:00 PM	24.5	44	0.1	1	13	7
Lsp-SPH88	Aedes albopictus	Aedes albopictus RECIFE LAB	2013-05-14	5:00:00 PM	24.5	44	0.1	2	9	11
Lsp-SPH88	Aedes albopictus	Aedes albopictus RECIFE LAB	2013-05-14	5:00:00 PM	24.5	44	0.1	3	13	7
Lsp-SPH88	Aedes albopictus	Aedes albopictus RECIFE LAB	2013-05-14	5:00:00 PM	24.5	44	0.15	1	13	7
Lsp-SPH88	Aedes albopictus	Aedes albopictus RECIFE LAB	2013-05-14	5:00:00 PM	24.5	44	0.15	2	18	2
Lsp-SPH88	Aedes albopictus	Aedes albopictus RECIFE LAB	2013-05-14	5:00:00 PM	24.5	44	0.15	3	10	10
Lsp-SPH88	Aedes albopictus	Aedes albopictus RECIFE LAB	2013-05-14	5:00:00 PM	24.5	44	0.2	1	16	4
Lsp-SPH88	Aedes albopictus	Aedes albopictus RECIFE LAB	2013-05-14	5:00:00 PM	24.5	44	0.2	2	18	2
Lsp-SPH88	Aedes albopictus	Aedes albopictus RECIFE LAB	2013-05-14	5:00:00 PM	24.5	44	0.2	3	18	2
VectoMax	Aedes albopictus	Aedes albopictus RECIFE LAB	2013-03-19	2:50:00 PM	26.2	45	0	1	0	20
VectoMax	Aedes albopictus	Aedes albopictus RECIFE LAB	2013-03-19	2:50:00 PM	26.2	45	0	2	0	20
VectoMax	Aedes albopictus	Aedes albopictus RECIFE LAB	2013-03-19	2:50:00 PM	26.2	45	0	3	1	19
VectoMax	Aedes albopictus	Aedes albopictus RECIFE LAB	2013-03-19	2:50:00 PM	26.2	45	0.05	1	3	17
VectoMax	Aedes albopictus	Aedes albopictus RECIFE LAB	2013-03-19	2:50:00 PM	26.2	45	0.05	2	2	18
VectoMax	Aedes albopictus	Aedes albopictus RECIFE LAB	2013-03-19	2:50:00 PM	26.2	45	0.05	3	2	18
VectoMax	Aedes albopictus	Aedes albopictus RECIFE LAB	2013-03-19	2:50:00 PM	26.2	45	0.08	1	6	14
VectoMax	Aedes albopictus	Aedes albopictus RECIFE LAB	2013-03-19	2:50:00 PM	26.2	45	0.08	2	9	11
VectoMax	Aedes albopictus	Aedes albopictus RECIFE LAB	2013-03-19	2:50:00 PM	26.2	45	0.08	3	3	17
VectoMax	Aedes albopictus	Aedes albopictus RECIFE LAB	2013-03-19	2:50:00 PM	26.2	45	0.1	1	10	10
VectoMax	Aedes albopictus	Aedes albopictus RECIFE LAB	2013-03-19	2:50:00 PM	26.2	45	0.1	2	12	8
VectoMax	Aedes albopictus	Aedes albopictus RECIFE LAB	2013-03-19	2:50:00 PM	26.2	45	0.1	3	7	13
VectoMax	Aedes albopictus	Aedes albopictus RECIFE LAB	2013-03-19	2:50:00 PM	26.2	45	0.13	1	12	8
VectoMax	Aedes albopictus	Aedes albopictus RECIFE LAB	2013-03-19	2:50:00 PM	26.2	45	0.13	2	8	12
VectoMax	Aedes albopictus	Aedes albopictus RECIFE LAB	2013-03-19	2:50:00 PM	26.2	45	0.13	3	18	2
VectoMax	Aedes albopictus	Aedes albopictus RECIFE LAB	2013-03-19	2:50:00 PM	26.2	45	0.15	1	18	2
VectoMax	Aedes albopictus	Aedes albopictus RECIFE LAB	2013-03-19	2:50:00 PM	26.2	45	0.15	2	17	3
VectoMax	Aedes albopictus	Aedes albopictus RECIFE LAB	2013-03-19	2:50:00 PM	26.2	45	0.15	3	16	4
VectoMax	Aedes albopictus	Aedes albopictus RECIFE LAB	2013-03-19	2:50:00 PM	26.2	45	0.18	1	19	1
VectoMax	Aedes albopictus	Aedes albopictus RECIFE LAB	2013-03-19	2:50:00 PM	26.2	45	0.18	2	20	0
VectoMax	Aedes albopictus	Aedes albopictus RECIFE LAB	2013-03-19	2:50:00 PM	26.2	45	0.18	3	17	3
VectoMax	Aedes albopictus	Aedes albopictus RECIFE LAB	2013-03-26	3:00:00 PM	26.2	44	0	1	0	20
VectoMax	Aedes albopictus	Aedes albopictus RECIFE LAB	2013-03-26	3:00:00 PM	26.2	44	0	2	0	20
VectoMax	Aedes albopictus	Aedes albopictus RECIFE LAB	2013-03-26	3:00:00 PM	26.2	44	0	3	0	20
VectoMax	Aedes albopictus	Aedes albopictus RECIFE LAB	2013-03-26	3:00:00 PM	26.2	44	0.05	1	5	15
VectoMax	Aedes albopictus	Aedes albopictus RECIFE LAB	2013-03-26	3:00:00 PM	26.2	44	0.05	2	8	12
VectoMax	Aedes albopictus	Aedes albopictus RECIFE LAB	2013-03-26	3:00:00 PM	26.2	44	0.05	3	3	17
VectoMax	Aedes albopictus	Aedes albopictus RECIFE LAB	2013-03-26	3:00:00 PM	26.2	44	0.08	1	3	17
VectoMax	Aedes albopictus	Aedes albopictus RECIFE LAB	2013-03-26	3:00:00 PM	26.2	44	0.08	2	9	11
VectoMax	Aedes albopictus	Aedes albopictus RECIFE LAB	2013-03-26	3:00:00 PM	26.2	44	0.08	3	10	10
VectoMax	Aedes albopictus	Aedes albopictus RECIFE LAB	2013-03-26	3:00:00 PM	26.2	44	0.13	1	19	1
VectoMax	Aedes albopictus	Aedes albopictus RECIFE LAB	2013-03-26	3:00:00 PM	26.2	44	0.13	2	13	7
VectoMax	Aedes albopictus	Aedes albopictus RECIFE LAB	2013-03-26	3:00:00 PM	26.2	44	0.13	3	11	9
VectoMax	Aedes albopictus	Aedes albopictus RECIFE LAB	2013-03-26	3:00:00 PM	26.2	44	0.15	1	13	7
VectoMax	Aedes albopictus	Aedes albopictus RECIFE LAB	2013-03-26	3:00:00 PM	26.2	44	0.15	2	17	3
VectoMax	Aedes albopictus	Aedes albopictus RECIFE LAB	2013-03-26	3:00:00 PM	26.2	44	0.15	3	20	0
VectoMax	Aedes albopictus	Aedes albopictus RECIFE LAB	2013-04-17	5:00:00 PM	25.5	53	0	1	0	20
VectoMax	Aedes albopictus	Aedes albopictus RECIFE LAB	2013-04-17	5:00:00 PM	25.5	53	0	2	0	20
VectoMax	Aedes albopictus	Aedes albopictus RECIFE LAB	2013-04-17	5:00:00 PM	25.5	53	0	3	0	20
VectoMax	Aedes albopictus	Aedes albopictus RECIFE LAB	2013-04-17	5:00:00 PM	25.5	53	0.05	1	1	19
VectoMax	Aedes albopictus	Aedes albopictus RECIFE LAB	2013-04-17	5:00:00 PM	25.5	53	0.05	2	2	18
VectoMax	Aedes albopictus	Aedes albopictus RECIFE LAB	2013-04-17	5:00:00 PM	25.5	53	0.05	3	2	18
VectoMax	Aedes albopictus	Aedes albopictus RECIFE LAB	2013-04-17	5:00:00 PM	25.5	53	0.08	1	16	4
VectoMax	Aedes albopictus	Aedes albopictus RECIFE LAB	2013-04-17	5:00:00 PM	25.5	53	0.08	2	8	12
VectoMax	Aedes albopictus	Aedes albopictus RECIFE LAB	2013-04-17	5:00:00 PM	25.5	53	0.08	3	2	18
VectoMax	Aedes albopictus	Aedes albopictus RECIFE LAB	2013-04-17	5:00:00 PM	25.5	53	0.1	1	19	1
VectoMax	Aedes albopictus	Aedes albopictus RECIFE LAB	2013-04-17	5:00:00 PM	25.5	53	0.1	2	17	3
VectoMax	Aedes albopictus	Aedes albopictus RECIFE LAB	2013-04-17	5:00:00 PM	25.5	53	0.1	3	7	13
VectoMax	Aedes albopictus	Aedes albopictus RECIFE LAB	2013-04-17	5:00:00 PM	25.5	53	0.13	1	19	1
VectoMax	Aedes albopictus	Aedes albopictus RECIFE LAB	2013-04-17	5:00:00 PM	25.5	53	0.13	2	13	7
VectoMax	Aedes albopictus	Aedes albopictus RECIFE LAB	2013-04-17	5:00:00 PM	25.5	53	0.13	3	17	3
VectoMax	Aedes albopictus	Aedes albopictus RECIFE LAB	2013-04-17	5:00:00 PM	25.5	53	0.15	1	19	1
VectoMax	Aedes albopictus	Aedes albopictus RECIFE LAB	2013-04-17	5:00:00 PM	25.5	53	0.15	2	20	0
VectoMax	Aedes albopictus	Aedes albopictus RECIFE LAB	2013-04-17	5:00:00 PM	25.5	53	0.15	3	20	0
VectoMax	Aedes albopictus	Aedes albopictus RECIFE LAB	2013-04-17	5:00:00 PM	25.5	53	0.18	1	20	0
VectoMax	Aedes albopictus	Aedes albopictus RECIFE LAB	2013-04-17	5:00:00 PM	25.5	53	0.18	2	19	1
VectoMax	Aedes albopictus	Aedes albopictus RECIFE LAB	2013-04-17	5:00:00 PM	25.5	53	0.18	3	19	1
Bti-IPS82	Aedes albopictus	Aedes albopictus TICINO	19.11.2012	11:00:00 AM	26.2	49	0	1	1	19
Bti-IPS82	Aedes albopictus	Aedes albopictus TICINO	19.11.2012	11:00:00 AM	26.2	49	0	2	1	19
Bti-IPS82	Aedes albopictus	Aedes albopictus TICINO	19.11.2012	11:00:00 AM	26.2	49	0	3	0	20
Bti-IPS82	Aedes albopictus	Aedes albopictus TICINO	19.11.2012	11:00:00 AM	26.2	49	0.01	1	5	15
Bti-IPS82	Aedes albopictus	Aedes albopictus TICINO	19.11.2012	11:00:00 AM	26.2	49	0.01	2	3	17
Bti-IPS82	Aedes albopictus	Aedes albopictus TICINO	19.11.2012	11:00:00 AM	26.2	49	0.01	3	4	16
Bti-IPS82	Aedes albopictus	Aedes albopictus TICINO	19.11.2012	11:00:00 AM	26.2	49	0.02	1	9	11
Bti-IPS82	Aedes albopictus	Aedes albopictus TICINO	19.11.2012	11:00:00 AM	26.2	49	0.02	2	9	11
Bti-IPS82	Aedes albopictus	Aedes albopictus TICINO	19.11.2012	11:00:00 AM	26.2	49	0.02	3	6	14
Bti-IPS82	Aedes albopictus	Aedes albopictus TICINO	19.11.2012	11:00:00 AM	26.2	49	0.02	1	9	11
Bti-IPS82	Aedes albopictus	Aedes albopictus TICINO	19.11.2012	11:00:00 AM	26.2	49	0.02	2	15	5
Bti-IPS82	Aedes albopictus	Aedes albopictus TICINO	19.11.2012	11:00:00 AM	26.2	49	0.02	3	14	6
Bti-IPS82	Aedes albopictus	Aedes albopictus TICINO	19.11.2012	11:00:00 AM	26.2	49	0.03	1	12	8
Bti-IPS82	Aedes albopictus	Aedes albopictus TICINO	19.11.2012	11:00:00 AM	26.2	49	0.03	2	17	3
Bti-IPS82	Aedes albopictus	Aedes albopictus TICINO	19.11.2012	11:00:00 AM	26.2	49	0.03	3	18	2
Bti-IPS82	Aedes albopictus	Aedes albopictus TICINO	19.11.2012	11:00:00 AM	26.2	49	0.05	1	19	1
Bti-IPS82	Aedes albopictus	Aedes albopictus TICINO	19.11.2012	11:00:00 AM	26.2	49	0.05	2	19	1
Bti-IPS82	Aedes albopictus	Aedes albopictus TICINO	19.11.2012	11:00:00 AM	26.2	49	0.05	3	20	0
Bti-IPS82	Aedes albopictus	Aedes albopictus TICINO	28.11.2012	9:45:00 AM	26.4	44	0	1	0	20
Bti-IPS82	Aedes albopictus	Aedes albopictus TICINO	28.11.2012	9:45:00 AM	26.4	44	0	2	0	20
Bti-IPS82	Aedes albopictus	Aedes albopictus TICINO	28.11.2012	9:45:00 AM	26.4	44	0	3	0	20
Bti-IPS82	Aedes albopictus	Aedes albopictus TICINO	28.11.2012	9:45:00 AM	26.4	44	0.02	1	4	16
Bti-IPS82	Aedes albopictus	Aedes albopictus TICINO	28.11.2012	9:45:00 AM	26.4	44	0.02	2	10	10
Bti-IPS82	Aedes albopictus	Aedes albopictus TICINO	28.11.2012	9:45:00 AM	26.4	44	0.02	3	8	12
Bti-IPS82	Aedes albopictus	Aedes albopictus TICINO	28.11.2012	9:45:00 AM	26.4	44	0.02	1	10	10
Bti-IPS82	Aedes albopictus	Aedes albopictus TICINO	28.11.2012	9:45:00 AM	26.4	44	0.02	2	12	8
Bti-IPS82	Aedes albopictus	Aedes albopictus TICINO	28.11.2012	9:45:00 AM	26.4	44	0.02	3	7	13
Bti-IPS82	Aedes albopictus	Aedes albopictus TICINO	28.11.2012	9:45:00 AM	26.4	44	0.03	1	17	3
Bti-IPS82	Aedes albopictus	Aedes albopictus TICINO	28.11.2012	9:45:00 AM	26.4	44	0.03	2	12	8
Bti-IPS82	Aedes albopictus	Aedes albopictus TICINO	28.11.2012	9:45:00 AM	26.4	44	0.03	3	14	6
Bti-IPS82	Aedes albopictus	Aedes albopictus TICINO	28.11.2012	9:45:00 AM	26.4	44	0.04	1	19	1
Bti-IPS82	Aedes albopictus	Aedes albopictus TICINO	28.11.2012	9:45:00 AM	26.4	44	0.04	2	17	3
Bti-IPS82	Aedes albopictus	Aedes albopictus TICINO	28.11.2012	9:45:00 AM	26.4	44	0.04	3	19	1
Bti-IPS82	Aedes albopictus	Aedes albopictus TICINO	28.11.2012	9:45:00 AM	26.4	44	0.05	1	17	3
Bti-IPS82	Aedes albopictus	Aedes albopictus TICINO	28.11.2012	9:45:00 AM	26.4	44	0.05	2	19	1
Bti-IPS82	Aedes albopictus	Aedes albopictus TICINO	28.11.2012	9:45:00 AM	26.4	44	0.05	3	20	0
Bti-IPS82	Aedes albopictus	Aedes albopictus TICINO	3.12.2012	11:20:00 AM	26.2	49	0	1	2	18
Bti-IPS82	Aedes albopictus	Aedes albopictus TICINO	3.12.2012	11:20:00 AM	26.2	49	0	2	0	20
Bti-IPS82	Aedes albopictus	Aedes albopictus TICINO	3.12.2012	11:20:00 AM	26.2	49	0	3	0	20
Bti-IPS82	Aedes albopictus	Aedes albopictus TICINO	3.12.2012	11:20:00 AM	26.2	49	0.01	1	6	14
Bti-IPS82	Aedes albopictus	Aedes albopictus TICINO	3.12.2012	11:20:00 AM	26.2	49	0.01	2	4	16
Bti-IPS82	Aedes albopictus	Aedes albopictus TICINO	3.12.2012	11:20:00 AM	26.2	49	0.01	3	7	13
Bti-IPS82	Aedes albopictus	Aedes albopictus TICINO	3.12.2012	11:20:00 AM	26.2	49	0.02	1	16	4
Bti-IPS82	Aedes albopictus	Aedes albopictus TICINO	3.12.2012	11:20:00 AM	26.2	49	0.02	2	16	4
Bti-IPS82	Aedes albopictus	Aedes albopictus TICINO	3.12.2012	11:20:00 AM	26.2	49	0.02	3	14	6
Bti-IPS82	Aedes albopictus	Aedes albopictus TICINO	3.12.2012	11:20:00 AM	26.2	49	0.03	1	18	2
Bti-IPS82	Aedes albopictus	Aedes albopictus TICINO	3.12.2012	11:20:00 AM	26.2	49	0.03	2	20	0
Bti-IPS82	Aedes albopictus	Aedes albopictus TICINO	3.12.2012	11:20:00 AM	26.2	49	0.03	3	16	4
Bti-IPS82	Aedes albopictus	Aedes albopictus TICINO	3.12.2012	11:20:00 AM	26.2	49	0.04	1	20	0
Bti-IPS82	Aedes albopictus	Aedes albopictus TICINO	3.12.2012	11:20:00 AM	26.2	49	0.04	2	20	0
Bti-IPS82	Aedes albopictus	Aedes albopictus TICINO	3.12.2012	11:20:00 AM	26.2	49	0.04	3	18	2
Bti-IPS82	Aedes albopictus	Aedes albopictus TICINO	3.12.2012	11:20:00 AM	26.2	49	0.05	1	20	0
Bti-IPS82	Aedes albopictus	Aedes albopictus TICINO	3.12.2012	11:20:00 AM	26.2	49	0.05	2	20	0
Bti-IPS82	Aedes albopictus	Aedes albopictus TICINO	3.12.2012	11:20:00 AM	26.2	49	0.05	3	20	0
Bti-IPS82	Aedes albopictus	Aedes albopictus TICINO	6.12.2012	2:23:00 PM	26.5	44	0	1	0	20
Bti-IPS82	Aedes albopictus	Aedes albopictus TICINO	6.12.2012	2:23:00 PM	26.5	44	0	2	0	20
Bti-IPS82	Aedes albopictus	Aedes albopictus TICINO	6.12.2012	2:23:00 PM	26.5	44	0	3	0	20
Bti-IPS82	Aedes albopictus	Aedes albopictus TICINO	6.12.2012	2:23:00 PM	26.5	44	0.01	1	7	13
Bti-IPS82	Aedes albopictus	Aedes albopictus TICINO	6.12.2012	2:23:00 PM	26.5	44	0.01	2	5	15
Bti-IPS82	Aedes albopictus	Aedes albopictus TICINO	6.12.2012	2:23:00 PM	26.5	44	0.01	3	5	15
Bti-IPS82	Aedes albopictus	Aedes albopictus TICINO	6.12.2012	2:23:00 PM	26.5	44	0.02	1	9	11
Bti-IPS82	Aedes albopictus	Aedes albopictus TICINO	6.12.2012	2:23:00 PM	26.5	44	0.02	2	12	8
Bti-IPS82	Aedes albopictus	Aedes albopictus TICINO	6.12.2012	2:23:00 PM	26.5	44	0.02	3	10	10
Bti-IPS82	Aedes albopictus	Aedes albopictus TICINO	6.12.2012	2:23:00 PM	26.5	44	0.02	1	15	5
Bti-IPS82	Aedes albopictus	Aedes albopictus TICINO	6.12.2012	2:23:00 PM	26.5	44	0.02	2	13	7
Bti-IPS82	Aedes albopictus	Aedes albopictus TICINO	6.12.2012	2:23:00 PM	26.5	44	0.02	3	18	2
Bti-IPS82	Aedes albopictus	Aedes albopictus TICINO	6.12.2012	2:23:00 PM	26.5	44	0.04	1	16	4
Bti-IPS82	Aedes albopictus	Aedes albopictus TICINO	6.12.2012	2:23:00 PM	26.5	44	0.04	2	19	1
Bti-IPS82	Aedes albopictus	Aedes albopictus TICINO	6.12.2012	2:23:00 PM	26.5	44	0.04	3	18	2
Bti-IPS82	Aedes albopictus	Aedes albopictus TICINO	6.12.2012	2:23:00 PM	26.5	44	0.05	1	20	0
Bti-IPS82	Aedes albopictus	Aedes albopictus TICINO	6.12.2012	2:23:00 PM	26.5	44	0.05	2	20	0
Bti-IPS82	Aedes albopictus	Aedes albopictus TICINO	6.12.2012	2:23:00 PM	26.5	44	0.05	3	20	0
Cry11Aa	Aedes albopictus	Aedes albopictus TICINO	10.12.2012	10:00:00 AM	26	44	0	1	0	20
Cry11Aa	Aedes albopictus	Aedes albopictus TICINO	10.12.2012	10:00:00 AM	26	44	0	2	1	19
Cry11Aa	Aedes albopictus	Aedes albopictus TICINO	10.12.2012	10:00:00 AM	26	44	0	3	0	20
Cry11Aa	Aedes albopictus	Aedes albopictus TICINO	10.12.2012	10:00:00 AM	26	44	0.2	1	4	16
Cry11Aa	Aedes albopictus	Aedes albopictus TICINO	10.12.2012	10:00:00 AM	26	44	0.2	2	5	15
Cry11Aa	Aedes albopictus	Aedes albopictus TICINO	10.12.2012	10:00:00 AM	26	44	0.2	3	3	17
Cry11Aa	Aedes albopictus	Aedes albopictus TICINO	10.12.2012	10:00:00 AM	26	44	0.5	1	8	12
Cry11Aa	Aedes albopictus	Aedes albopictus TICINO	10.12.2012	10:00:00 AM	26	44	0.5	2	8	12
Cry11Aa	Aedes albopictus	Aedes albopictus TICINO	10.12.2012	10:00:00 AM	26	44	0.5	3	7	13
Cry11Aa	Aedes albopictus	Aedes albopictus TICINO	10.12.2012	10:00:00 AM	26	44	1	1	16	4
Cry11Aa	Aedes albopictus	Aedes albopictus TICINO	10.12.2012	10:00:00 AM	26	44	1	2	8	12
Cry11Aa	Aedes albopictus	Aedes albopictus TICINO	10.12.2012	10:00:00 AM	26	44	1	3	16	4
Cry11Aa	Aedes albopictus	Aedes albopictus TICINO	10.12.2012	10:00:00 AM	26	44	1.5	1	13	7
Cry11Aa	Aedes albopictus	Aedes albopictus TICINO	10.12.2012	10:00:00 AM	26	44	1.5	2	18	2
Cry11Aa	Aedes albopictus	Aedes albopictus TICINO	10.12.2012	10:00:00 AM	26	44	1.5	3	19	1
Cry11Aa	Aedes albopictus	Aedes albopictus TICINO	10.12.2012	10:00:00 AM	26	44	2.5	1	17	3
Cry11Aa	Aedes albopictus	Aedes albopictus TICINO	10.12.2012	10:00:00 AM	26	44	2.5	2	18	2
Cry11Aa	Aedes albopictus	Aedes albopictus TICINO	10.12.2012	10:00:00 AM	26	44	2.5	3	19	1
Cry11Aa	Aedes albopictus	Aedes albopictus TICINO	17.12.2012	11:05:00 AM	25.8	50	0	1	0	20
Cry11Aa	Aedes albopictus	Aedes albopictus TICINO	17.12.2012	11:05:00 AM	25.8	50	0	2	0	20
Cry11Aa	Aedes albopictus	Aedes albopictus TICINO	17.12.2012	11:05:00 AM	25.8	50	0	3	0	20
Cry11Aa	Aedes albopictus	Aedes albopictus TICINO	17.12.2012	11:05:00 AM	25.8	50	0.2	1	0	20
Cry11Aa	Aedes albopictus	Aedes albopictus TICINO	17.12.2012	11:05:00 AM	25.8	50	0.2	2	1	19
Cry11Aa	Aedes albopictus	Aedes albopictus TICINO	17.12.2012	11:05:00 AM	25.8	50	0.2	3	3	17
Cry11Aa	Aedes albopictus	Aedes albopictus TICINO	17.12.2012	11:05:00 AM	25.8	50	0.5	1	8	12
Cry11Aa	Aedes albopictus	Aedes albopictus TICINO	17.12.2012	11:05:00 AM	25.8	50	0.5	2	12	8
Cry11Aa	Aedes albopictus	Aedes albopictus TICINO	17.12.2012	11:05:00 AM	25.8	50	0.5	3	11	9
Cry11Aa	Aedes albopictus	Aedes albopictus TICINO	17.12.2012	11:05:00 AM	25.8	50	1	1	16	4
Cry11Aa	Aedes albopictus	Aedes albopictus TICINO	17.12.2012	11:05:00 AM	25.8	50	1	2	16	4
Cry11Aa	Aedes albopictus	Aedes albopictus TICINO	17.12.2012	11:05:00 AM	25.8	50	1	3	17	3
Cry11Aa	Aedes albopictus	Aedes albopictus TICINO	17.12.2012	11:05:00 AM	25.8	50	1.5	1	19	1
Cry11Aa	Aedes albopictus	Aedes albopictus TICINO	17.12.2012	11:05:00 AM	25.8	50	1.5	2	16	4
Cry11Aa	Aedes albopictus	Aedes albopictus TICINO	17.12.2012	11:05:00 AM	25.8	50	1.5	3	17	3
Cry11Aa	Aedes albopictus	Aedes albopictus TICINO	17.12.2012	11:05:00 AM	25.8	50	2.5	1	19	1
Cry11Aa	Aedes albopictus	Aedes albopictus TICINO	17.12.2012	11:05:00 AM	25.8	50	2.5	2	20	0
Cry11Aa	Aedes albopictus	Aedes albopictus TICINO	17.12.2012	11:05:00 AM	25.8	50	2.5	3	19	1
Cry11Aa	Aedes albopictus	Aedes albopictus TICINO	3.12.2012	10:30:00 AM	26	53	0	1	0	20
Cry11Aa	Aedes albopictus	Aedes albopictus TICINO	3.12.2012	10:30:00 AM	26	53	0	2	0	20
Cry11Aa	Aedes albopictus	Aedes albopictus TICINO	3.12.2012	10:30:00 AM	26	53	0	3	0	20
Cry11Aa	Aedes albopictus	Aedes albopictus TICINO	3.12.2012	10:30:00 AM	26	53	0.2	1	6	14
Cry11Aa	Aedes albopictus	Aedes albopictus TICINO	3.12.2012	10:30:00 AM	26	53	0.2	2	9	11
Cry11Aa	Aedes albopictus	Aedes albopictus TICINO	3.12.2012	10:30:00 AM	26	53	0.2	3	3	17
Cry11Aa	Aedes albopictus	Aedes albopictus TICINO	3.12.2012	10:30:00 AM	26	53	0.5	1	4	16
Cry11Aa	Aedes albopictus	Aedes albopictus TICINO	3.12.2012	10:30:00 AM	26	53	0.5	2	11	9
Cry11Aa	Aedes albopictus	Aedes albopictus TICINO	3.12.2012	10:30:00 AM	26	53	0.5	3	10	10
Cry11Aa	Aedes albopictus	Aedes albopictus TICINO	3.12.2012	10:30:00 AM	26	53	1.5	1	14	6
Cry11Aa	Aedes albopictus	Aedes albopictus TICINO	3.12.2012	10:30:00 AM	26	53	1.5	2	16	4
Cry11Aa	Aedes albopictus	Aedes albopictus TICINO	3.12.2012	10:30:00 AM	26	53	1.5	3	18	2
Cry11Aa	Aedes albopictus	Aedes albopictus TICINO	3.12.2012	10:30:00 AM	26	53	2	1	19	1
Cry11Aa	Aedes albopictus	Aedes albopictus TICINO	3.12.2012	10:30:00 AM	26	53	2	2	17	3
Cry11Aa	Aedes albopictus	Aedes albopictus TICINO	3.12.2012	10:30:00 AM	26	53	2	3	18	2
Cry4Ba	Aedes albopictus	Aedes albopictus TICINO	17.12.2012	11:40:00 AM	26.7	48	0	1	0	20
Cry4Ba	Aedes albopictus	Aedes albopictus TICINO	17.12.2012	11:40:00 AM	26.7	48	0	2	0	20
Cry4Ba	Aedes albopictus	Aedes albopictus TICINO	17.12.2012	11:40:00 AM	26.7	48	0	3	0	20
Cry4Ba	Aedes albopictus	Aedes albopictus TICINO	17.12.2012	11:40:00 AM	26.7	48	0.2	1	7	13
Cry4Ba	Aedes albopictus	Aedes albopictus TICINO	17.12.2012	11:40:00 AM	26.7	48	0.2	2	6	14
Cry4Ba	Aedes albopictus	Aedes albopictus TICINO	17.12.2012	11:40:00 AM	26.7	48	0.2	3	6	14
Cry4Ba	Aedes albopictus	Aedes albopictus TICINO	17.12.2012	11:40:00 AM	26.7	48	0.5	1	9	11
Cry4Ba	Aedes albopictus	Aedes albopictus TICINO	17.12.2012	11:40:00 AM	26.7	48	0.5	2	15	5
Cry4Ba	Aedes albopictus	Aedes albopictus TICINO	17.12.2012	11:40:00 AM	26.7	48	0.5	3	6	14
Cry4Ba	Aedes albopictus	Aedes albopictus TICINO	17.12.2012	11:40:00 AM	26.7	48	1	1	13	7
Cry4Ba	Aedes albopictus	Aedes albopictus TICINO	17.12.2012	11:40:00 AM	26.7	48	1	2	20	0
Cry4Ba	Aedes albopictus	Aedes albopictus TICINO	17.12.2012	11:40:00 AM	26.7	48	1	3	13	7
Cry4Ba	Aedes albopictus	Aedes albopictus TICINO	17.12.2012	11:40:00 AM	26.7	48	3	1	16	4
Cry4Ba	Aedes albopictus	Aedes albopictus TICINO	17.12.2012	11:40:00 AM	26.7	48	3	2	20	0
Cry4Ba	Aedes albopictus	Aedes albopictus TICINO	17.12.2012	11:40:00 AM	26.7	48	3	3	16	4
Cry4Ba	Aedes albopictus	Aedes albopictus TICINO	17.12.2012	11:40:00 AM	26.7	48	10	1	20	0
Cry4Ba	Aedes albopictus	Aedes albopictus TICINO	17.12.2012	11:40:00 AM	26.7	48	10	2	20	0
Cry4Ba	Aedes albopictus	Aedes albopictus TICINO	17.12.2012	11:40:00 AM	26.7	48	10	3	18	2
Cry4Ba	Aedes albopictus	Aedes albopictus TICINO	21.12.2012	10:00:00 AM	26.7	41	0	1	0	20
Cry4Ba	Aedes albopictus	Aedes albopictus TICINO	21.12.2012	10:00:00 AM	26.7	41	0	2	0	20
Cry4Ba	Aedes albopictus	Aedes albopictus TICINO	21.12.2012	10:00:00 AM	26.7	41	0	3	0	20
Cry4Ba	Aedes albopictus	Aedes albopictus TICINO	21.12.2012	10:00:00 AM	26.7	41	0.2	1	4	16
Cry4Ba	Aedes albopictus	Aedes albopictus TICINO	21.12.2012	10:00:00 AM	26.7	41	0.2	2	4	16
Cry4Ba	Aedes albopictus	Aedes albopictus TICINO	21.12.2012	10:00:00 AM	26.7	41	0.2	3	1	19
Cry4Ba	Aedes albopictus	Aedes albopictus TICINO	21.12.2012	10:00:00 AM	26.7	41	0.5	1	15	5
Cry4Ba	Aedes albopictus	Aedes albopictus TICINO	21.12.2012	10:00:00 AM	26.7	41	0.5	2	7	13
Cry4Ba	Aedes albopictus	Aedes albopictus TICINO	21.12.2012	10:00:00 AM	26.7	41	0.5	3	9	11
Cry4Ba	Aedes albopictus	Aedes albopictus TICINO	21.12.2012	10:00:00 AM	26.7	41	1	1	16	4
Cry4Ba	Aedes albopictus	Aedes albopictus TICINO	21.12.2012	10:00:00 AM	26.7	41	1	2	13	7
Cry4Ba	Aedes albopictus	Aedes albopictus TICINO	21.12.2012	10:00:00 AM	26.7	41	1	3	14	6
Cry4Ba	Aedes albopictus	Aedes albopictus TICINO	21.12.2012	10:00:00 AM	26.7	41	5	1	18	2
Cry4Ba	Aedes albopictus	Aedes albopictus TICINO	21.12.2012	10:00:00 AM	26.7	41	5	2	17	3
Cry4Ba	Aedes albopictus	Aedes albopictus TICINO	21.12.2012	10:00:00 AM	26.7	41	5	3	15	5
Cry4Ba	Aedes albopictus	Aedes albopictus TICINO	27.12.2012	2:00:00 PM	27	40	0	1	0	20
Cry4Ba	Aedes albopictus	Aedes albopictus TICINO	27.12.2012	2:00:00 PM	27	40	0	2	0	20
Cry4Ba	Aedes albopictus	Aedes albopictus TICINO	27.12.2012	2:00:00 PM	27	40	0	3	0	20
Cry4Ba	Aedes albopictus	Aedes albopictus TICINO	27.12.2012	2:00:00 PM	27	40	0.2	1	6	14
Cry4Ba	Aedes albopictus	Aedes albopictus TICINO	27.12.2012	2:00:00 PM	27	40	0.2	2	5	15
Cry4Ba	Aedes albopictus	Aedes albopictus TICINO	27.12.2012	2:00:00 PM	27	40	0.2	3	7	13
Cry4Ba	Aedes albopictus	Aedes albopictus TICINO	27.12.2012	2:00:00 PM	27	40	0.5	1	6	14
Cry4Ba	Aedes albopictus	Aedes albopictus TICINO	27.12.2012	2:00:00 PM	27	40	0.5	2	11	9
Cry4Ba	Aedes albopictus	Aedes albopictus TICINO	27.12.2012	2:00:00 PM	27	40	0.5	3	12	8
Cry4Ba	Aedes albopictus	Aedes albopictus TICINO	27.12.2012	2:00:00 PM	27	40	1	1	18	2
Cry4Ba	Aedes albopictus	Aedes albopictus TICINO	27.12.2012	2:00:00 PM	27	40	1	2	14	6
Cry4Ba	Aedes albopictus	Aedes albopictus TICINO	27.12.2012	2:00:00 PM	27	40	1	3	9	11
Cry4Ba	Aedes albopictus	Aedes albopictus TICINO	27.12.2012	2:00:00 PM	27	40	3	1	13	7
Cry4Ba	Aedes albopictus	Aedes albopictus TICINO	27.12.2012	2:00:00 PM	27	40	3	2	14	6
Cry4Ba	Aedes albopictus	Aedes albopictus TICINO	27.12.2012	2:00:00 PM	27	40	3	3	20	0
Cry4Ba	Aedes albopictus	Aedes albopictus TICINO	27.12.2012	2:00:00 PM	27	40	5	1	16	4
Cry4Ba	Aedes albopictus	Aedes albopictus TICINO	27.12.2012	2:00:00 PM	27	40	5	2	17	3
Cry4Ba	Aedes albopictus	Aedes albopictus TICINO	27.12.2012	2:00:00 PM	27	40	5	3	18	2
Cry4Ba	Aedes albopictus	Aedes albopictus TICINO	27.12.2012	2:00:00 PM	27	40	10	1	19	1
Cry4Ba	Aedes albopictus	Aedes albopictus TICINO	27.12.2012	2:00:00 PM	27	40	10	2	18	2
Cry4Ba	Aedes albopictus	Aedes albopictus TICINO	27.12.2012	2:00:00 PM	27	40	10	3	20	0
Cry4Ba	Aedes albopictus	Aedes albopictus TICINO	2012-12-20	10:00:00 AM	26.7	41	0	1	0	20
Cry4Ba	Aedes albopictus	Aedes albopictus TICINO	2012-12-20	10:00:00 AM	26.7	41	0	2	0	20
Cry4Ba	Aedes albopictus	Aedes albopictus TICINO	2012-12-20	10:00:00 AM	26.7	41	0	3	0	20
Cry4Ba	Aedes albopictus	Aedes albopictus TICINO	2012-12-20	10:00:00 AM	26.7	41	0.2	1	4	16
Cry4Ba	Aedes albopictus	Aedes albopictus TICINO	2012-12-20	10:00:00 AM	26.7	41	0.2	2	4	16
Cry4Ba	Aedes albopictus	Aedes albopictus TICINO	2012-12-20	10:00:00 AM	26.7	41	0.2	3	1	19
Cry4Ba	Aedes albopictus	Aedes albopictus TICINO	2012-12-20	10:00:00 AM	26.7	41	0.5	1	15	5
Cry4Ba	Aedes albopictus	Aedes albopictus TICINO	2012-12-20	10:00:00 AM	26.7	41	0.5	2	7	13
Cry4Ba	Aedes albopictus	Aedes albopictus TICINO	2012-12-20	10:00:00 AM	26.7	41	0.5	3	9	11
Cry4Ba	Aedes albopictus	Aedes albopictus TICINO	2012-12-20	10:00:00 AM	26.7	41	1	1	16	4
Cry4Ba	Aedes albopictus	Aedes albopictus TICINO	2012-12-20	10:00:00 AM	26.7	41	1	2	13	7
Cry4Ba	Aedes albopictus	Aedes albopictus TICINO	2012-12-20	10:00:00 AM	26.7	41	1	3	14	6
Cry4Ba	Aedes albopictus	Aedes albopictus TICINO	2012-12-20	10:00:00 AM	26.7	41	3	1	16	4
Cry4Ba	Aedes albopictus	Aedes albopictus TICINO	2012-12-20	10:00:00 AM	26.7	41	3	2	18	2
Cry4Ba	Aedes albopictus	Aedes albopictus TICINO	2012-12-20	10:00:00 AM	26.7	41	3	3	14	6
Cry4Ba	Aedes albopictus	Aedes albopictus TICINO	2012-12-20	10:00:00 AM	26.7	41	5	1	18	2
Cry4Ba	Aedes albopictus	Aedes albopictus TICINO	2012-12-20	10:00:00 AM	26.7	41	5	2	17	3
Cry4Ba	Aedes albopictus	Aedes albopictus TICINO	2012-12-20	10:00:00 AM	26.7	41	5	3	15	5
VectoMax	Aedes albopictus	Aedes albopictus TICINO	2014-08-19	1:30:00 PM	26.3	51	0	1	0	20
VectoMax	Aedes albopictus	Aedes albopictus TICINO	2014-08-19	1:30:00 PM	26.3	51	0	2	0	20
VectoMax	Aedes albopictus	Aedes albopictus TICINO	2014-08-19	1:30:00 PM	26.3	51	0	3	0	20
VectoMax	Aedes albopictus	Aedes albopictus TICINO	2014-08-19	1:30:00 PM	26.3	51	0.08	1	4	16
VectoMax	Aedes albopictus	Aedes albopictus TICINO	2014-08-19	1:30:00 PM	26.3	51	0.08	2	3	17
VectoMax	Aedes albopictus	Aedes albopictus TICINO	2014-08-19	1:30:00 PM	26.3	51	0.08	3	5	15
VectoMax	Aedes albopictus	Aedes albopictus TICINO	2014-08-19	1:30:00 PM	26.3	51	0.1	1	3	17
VectoMax	Aedes albopictus	Aedes albopictus TICINO	2014-08-19	1:30:00 PM	26.3	51	0.1	2	10	10
VectoMax	Aedes albopictus	Aedes albopictus TICINO	2014-08-19	1:30:00 PM	26.3	51	0.1	3	4	16
VectoMax	Aedes albopictus	Aedes albopictus TICINO	2014-08-19	1:30:00 PM	26.3	51	0.13	1	13	7
VectoMax	Aedes albopictus	Aedes albopictus TICINO	2014-08-19	1:30:00 PM	26.3	51	0.13	2	6	14
VectoMax	Aedes albopictus	Aedes albopictus TICINO	2014-08-19	1:30:00 PM	26.3	51	0.13	3	14	6
VectoMax	Aedes albopictus	Aedes albopictus TICINO	2014-08-19	1:30:00 PM	26.3	51	0.15	1	16	4
VectoMax	Aedes albopictus	Aedes albopictus TICINO	2014-08-19	1:30:00 PM	26.3	51	0.15	2	15	5
VectoMax	Aedes albopictus	Aedes albopictus TICINO	2014-08-19	1:30:00 PM	26.3	51	0.15	3	10	10
VectoMax	Aedes albopictus	Aedes albopictus TICINO	2014-08-19	1:30:00 PM	26.3	51	0.18	1	19	1
VectoMax	Aedes albopictus	Aedes albopictus TICINO	2014-08-19	1:30:00 PM	26.3	51	0.18	2	17	3
VectoMax	Aedes albopictus	Aedes albopictus TICINO	2014-08-19	1:30:00 PM	26.3	51	0.18	3	17	3
VectoMax	Aedes albopictus	Aedes albopictus TICINO	2014-08-19	1:30:00 PM	26.3	51	0.23	1	19	1
VectoMax	Aedes albopictus	Aedes albopictus TICINO	2014-08-19	1:30:00 PM	26.3	51	0.23	2	18	2
VectoMax	Aedes albopictus	Aedes albopictus TICINO	2014-08-19	1:30:00 PM	26.3	51	0.23	3	20	0
VectoMax	Aedes albopictus	Aedes albopictus TICINO	2014-08-20	11:30:00 AM	25.4	51	0	1	0	20
VectoMax	Aedes albopictus	Aedes albopictus TICINO	2014-08-20	11:30:00 AM	25.4	51	0	2	1	19
VectoMax	Aedes albopictus	Aedes albopictus TICINO	2014-08-20	11:30:00 AM	25.4	51	0	3	0	20
VectoMax	Aedes albopictus	Aedes albopictus TICINO	2014-08-20	11:30:00 AM	25.4	51	0.08	1	3	17
VectoMax	Aedes albopictus	Aedes albopictus TICINO	2014-08-20	11:30:00 AM	25.4	51	0.08	2	2	18
VectoMax	Aedes albopictus	Aedes albopictus TICINO	2014-08-20	11:30:00 AM	25.4	51	0.08	3	5	15
VectoMax	Aedes albopictus	Aedes albopictus TICINO	2014-08-20	11:30:00 AM	25.4	51	0.1	1	5	15
VectoMax	Aedes albopictus	Aedes albopictus TICINO	2014-08-20	11:30:00 AM	25.4	51	0.1	2	5	15
VectoMax	Aedes albopictus	Aedes albopictus TICINO	2014-08-20	11:30:00 AM	25.4	51	0.1	3	4	16
VectoMax	Aedes albopictus	Aedes albopictus TICINO	2014-08-20	11:30:00 AM	25.4	51	0.15	1	16	4
VectoMax	Aedes albopictus	Aedes albopictus TICINO	2014-08-20	11:30:00 AM	25.4	51	0.15	2	7	13
VectoMax	Aedes albopictus	Aedes albopictus TICINO	2014-08-20	11:30:00 AM	25.4	51	0.15	3	9	11
VectoMax	Aedes albopictus	Aedes albopictus TICINO	2014-08-20	11:30:00 AM	25.4	51	0.18	1	17	3
VectoMax	Aedes albopictus	Aedes albopictus TICINO	2014-08-20	11:30:00 AM	25.4	51	0.18	2	17	3
VectoMax	Aedes albopictus	Aedes albopictus TICINO	2014-08-20	11:30:00 AM	25.4	51	0.18	3	11	9
VectoMax	Aedes albopictus	Aedes albopictus TICINO	2014-08-20	11:30:00 AM	25.4	51	0.23	1	18	2
VectoMax	Aedes albopictus	Aedes albopictus TICINO	2014-08-20	11:30:00 AM	25.4	51	0.23	2	17	3
VectoMax	Aedes albopictus	Aedes albopictus TICINO	2014-08-20	11:30:00 AM	25.4	51	0.23	3	19	1
VectoMax	Aedes albopictus	Aedes albopictus TICINO	2014-08-27	11:30:00 AM	26.6	48	0	1	0	20
VectoMax	Aedes albopictus	Aedes albopictus TICINO	2014-08-27	11:30:00 AM	26.6	48	0	2	0	20
VectoMax	Aedes albopictus	Aedes albopictus TICINO	2014-08-27	11:30:00 AM	26.6	48	0	3	0	20
VectoMax	Aedes albopictus	Aedes albopictus TICINO	2014-08-27	11:30:00 AM	26.6	48	0.1	1	4	16
VectoMax	Aedes albopictus	Aedes albopictus TICINO	2014-08-27	11:30:00 AM	26.6	48	0.1	2	5	15
VectoMax	Aedes albopictus	Aedes albopictus TICINO	2014-08-27	11:30:00 AM	26.6	48	0.1	3	7	13
VectoMax	Aedes albopictus	Aedes albopictus TICINO	2014-08-27	11:30:00 AM	26.6	48	0.13	1	8	12
VectoMax	Aedes albopictus	Aedes albopictus TICINO	2014-08-27	11:30:00 AM	26.6	48	0.13	2	8	12
VectoMax	Aedes albopictus	Aedes albopictus TICINO	2014-08-27	11:30:00 AM	26.6	48	0.13	3	7	13
VectoMax	Aedes albopictus	Aedes albopictus TICINO	2014-08-27	11:30:00 AM	26.6	48	0.15	1	14	6
VectoMax	Aedes albopictus	Aedes albopictus TICINO	2014-08-27	11:30:00 AM	26.6	48	0.15	2	9	11
VectoMax	Aedes albopictus	Aedes albopictus TICINO	2014-08-27	11:30:00 AM	26.6	48	0.15	3	10	10
VectoMax	Aedes albopictus	Aedes albopictus TICINO	2014-08-27	11:30:00 AM	26.6	48	0.23	1	18	2
VectoMax	Aedes albopictus	Aedes albopictus TICINO	2014-08-27	11:30:00 AM	26.6	48	0.23	2	20	0
VectoMax	Aedes albopictus	Aedes albopictus TICINO	2014-08-27	11:30:00 AM	26.6	48	0.23	3	19	1
VectoMax	Aedes albopictus	Aedes albopictus TICINO	2014-09-02	12:30:00 PM	25.8	48	0	1	0	20
VectoMax	Aedes albopictus	Aedes albopictus TICINO	2014-09-02	12:30:00 PM	25.8	48	0	2	0	20
VectoMax	Aedes albopictus	Aedes albopictus TICINO	2014-09-02	12:30:00 PM	25.8	48	0	3	0	20
VectoMax	Aedes albopictus	Aedes albopictus TICINO	2014-09-02	12:30:00 PM	25.8	48	0.05	1	0	20
VectoMax	Aedes albopictus	Aedes albopictus TICINO	2014-09-02	12:30:00 PM	25.8	48	0.05	2	1	19
VectoMax	Aedes albopictus	Aedes albopictus TICINO	2014-09-02	12:30:00 PM	25.8	48	0.05	3	0	20
VectoMax	Aedes albopictus	Aedes albopictus TICINO	2014-09-02	12:30:00 PM	25.8	48	0.1	1	5	15
VectoMax	Aedes albopictus	Aedes albopictus TICINO	2014-09-02	12:30:00 PM	25.8	48	0.1	2	4	16
VectoMax	Aedes albopictus	Aedes albopictus TICINO	2014-09-02	12:30:00 PM	25.8	48	0.1	3	3	17
VectoMax	Aedes albopictus	Aedes albopictus TICINO	2014-09-02	12:30:00 PM	25.8	48	0.13	1	7	13
VectoMax	Aedes albopictus	Aedes albopictus TICINO	2014-09-02	12:30:00 PM	25.8	48	0.13	2	6	14
VectoMax	Aedes albopictus	Aedes albopictus TICINO	2014-09-02	12:30:00 PM	25.8	48	0.13	3	7	13
VectoMax	Aedes albopictus	Aedes albopictus TICINO	2014-09-02	12:30:00 PM	25.8	48	0.18	1	17	3
VectoMax	Aedes albopictus	Aedes albopictus TICINO	2014-09-02	12:30:00 PM	25.8	48	0.18	2	14	6
VectoMax	Aedes albopictus	Aedes albopictus TICINO	2014-09-02	12:30:00 PM	25.8	48	0.18	3	10	10
VectoMax	Aedes albopictus	Aedes albopictus TICINO	2014-09-02	12:30:00 PM	25.8	48	0.23	1	20	0
VectoMax	Aedes albopictus	Aedes albopictus TICINO	2014-09-02	12:30:00 PM	25.8	48	0.23	2	18	2
VectoMax	Aedes albopictus	Aedes albopictus TICINO	2014-09-02	12:30:00 PM	25.8	48	0.23	3	19	1
Bti-IPS82	Aedes albopictus	Aedes albopictus SP	2014-03-11	2:40:00 PM	26.7	45	0	1	1	19
Bti-IPS82	Aedes albopictus	Aedes albopictus SP	2014-03-11	2:40:00 PM	26.7	45	0	2	0	20
Bti-IPS82	Aedes albopictus	Aedes albopictus SP	2014-03-11	2:40:00 PM	26.7	45	0	3	0	20
Bti-IPS82	Aedes albopictus	Aedes albopictus SP	2014-03-11	2:40:00 PM	26.7	45	0.01	1	2	18
Bti-IPS82	Aedes albopictus	Aedes albopictus SP	2014-03-11	2:40:00 PM	26.7	45	0.01	2	6	14
Bti-IPS82	Aedes albopictus	Aedes albopictus SP	2014-03-11	2:40:00 PM	26.7	45	0.01	3	5	15
Bti-IPS82	Aedes albopictus	Aedes albopictus SP	2014-03-11	2:40:00 PM	26.7	45	0.02	1	10	10
Bti-IPS82	Aedes albopictus	Aedes albopictus SP	2014-03-11	2:40:00 PM	26.7	45	0.02	2	9	11
Bti-IPS82	Aedes albopictus	Aedes albopictus SP	2014-03-11	2:40:00 PM	26.7	45	0.02	3	8	12
Bti-IPS82	Aedes albopictus	Aedes albopictus SP	2014-03-11	2:40:00 PM	26.7	45	0.02	1	14	6
Bti-IPS82	Aedes albopictus	Aedes albopictus SP	2014-03-11	2:40:00 PM	26.7	45	0.02	2	11	9
Bti-IPS82	Aedes albopictus	Aedes albopictus SP	2014-03-11	2:40:00 PM	26.7	45	0.02	3	11	9
Bti-IPS82	Aedes albopictus	Aedes albopictus SP	2014-03-11	2:40:00 PM	26.7	45	0.03	1	18	2
Bti-IPS82	Aedes albopictus	Aedes albopictus SP	2014-03-11	2:40:00 PM	26.7	45	0.03	2	20	0
Bti-IPS82	Aedes albopictus	Aedes albopictus SP	2014-03-11	2:40:00 PM	26.7	45	0.03	3	19	1
Bti-IPS82	Aedes albopictus	Aedes albopictus SP	2014-03-11	2:40:00 PM	26.7	45	0.05	1	20	0
Bti-IPS82	Aedes albopictus	Aedes albopictus SP	2014-03-11	2:40:00 PM	26.7	45	0.05	2	20	0
Bti-IPS82	Aedes albopictus	Aedes albopictus SP	2014-03-11	2:40:00 PM	26.7	45	0.05	3	20	0
Bti-IPS82	Aedes albopictus	Aedes albopictus SP	2014-03-10	11:40:00 AM	27	48	0	1	0	20
Bti-IPS82	Aedes albopictus	Aedes albopictus SP	2014-03-10	11:40:00 AM	27	48	0	2	0	20
Bti-IPS82	Aedes albopictus	Aedes albopictus SP	2014-03-10	11:40:00 AM	27	48	0	3	0	20
Bti-IPS82	Aedes albopictus	Aedes albopictus SP	2014-03-10	11:40:00 AM	27	48	0.01	1	3	17
Bti-IPS82	Aedes albopictus	Aedes albopictus SP	2014-03-10	11:40:00 AM	27	48	0.01	2	1	19
Bti-IPS82	Aedes albopictus	Aedes albopictus SP	2014-03-10	11:40:00 AM	27	48	0.01	3	5	15
Bti-IPS82	Aedes albopictus	Aedes albopictus SP	2014-03-10	11:40:00 AM	27	48	0.02	1	13	7
Bti-IPS82	Aedes albopictus	Aedes albopictus SP	2014-03-10	11:40:00 AM	27	48	0.02	2	10	10
Bti-IPS82	Aedes albopictus	Aedes albopictus SP	2014-03-10	11:40:00 AM	27	48	0.02	3	8	12
Bti-IPS82	Aedes albopictus	Aedes albopictus SP	2014-03-10	11:40:00 AM	27	48	0.02	1	12	8
Bti-IPS82	Aedes albopictus	Aedes albopictus SP	2014-03-10	11:40:00 AM	27	48	0.02	2	10	10
Bti-IPS82	Aedes albopictus	Aedes albopictus SP	2014-03-10	11:40:00 AM	27	48	0.02	3	19	1
Bti-IPS82	Aedes albopictus	Aedes albopictus SP	2014-03-10	11:40:00 AM	27	48	0.03	1	17	3
Bti-IPS82	Aedes albopictus	Aedes albopictus SP	2014-03-10	11:40:00 AM	27	48	0.03	2	16	4
Bti-IPS82	Aedes albopictus	Aedes albopictus SP	2014-03-10	11:40:00 AM	27	48	0.03	3	20	0
Bti-IPS82	Aedes albopictus	Aedes albopictus SP	2014-03-10	11:40:00 AM	27	48	0.05	1	20	0
Bti-IPS82	Aedes albopictus	Aedes albopictus SP	2014-03-10	11:40:00 AM	27	48	0.05	2	20	0
Bti-IPS82	Aedes albopictus	Aedes albopictus SP	2014-03-10	11:40:00 AM	27	48	0.05	3	20	0
Bti-IPS82	Aedes albopictus	Aedes albopictus SP	2014-02-10	11:30:00 AM	26.1	45	0	1	1	19
Bti-IPS82	Aedes albopictus	Aedes albopictus SP	2014-02-10	11:30:00 AM	26.1	45	0	2	0	20
Bti-IPS82	Aedes albopictus	Aedes albopictus SP	2014-02-10	11:30:00 AM	26.1	45	0	3	0	20
Bti-IPS82	Aedes albopictus	Aedes albopictus SP	2014-02-10	11:30:00 AM	26.1	45	0	1	2	18
Bti-IPS82	Aedes albopictus	Aedes albopictus SP	2014-02-10	11:30:00 AM	26.1	45	0	2	2	18
Bti-IPS82	Aedes albopictus	Aedes albopictus SP	2014-02-10	11:30:00 AM	26.1	45	0	3	2	18
Bti-IPS82	Aedes albopictus	Aedes albopictus SP	2014-02-10	11:30:00 AM	26.1	45	0.01	1	2	18
Bti-IPS82	Aedes albopictus	Aedes albopictus SP	2014-02-10	11:30:00 AM	26.1	45	0.01	2	6	14
Bti-IPS82	Aedes albopictus	Aedes albopictus SP	2014-02-10	11:30:00 AM	26.1	45	0.01	3	6	14
Bti-IPS82	Aedes albopictus	Aedes albopictus SP	2014-02-10	11:30:00 AM	26.1	45	0.02	1	9	11
Bti-IPS82	Aedes albopictus	Aedes albopictus SP	2014-02-10	11:30:00 AM	26.1	45	0.02	2	9	11
Bti-IPS82	Aedes albopictus	Aedes albopictus SP	2014-02-10	11:30:00 AM	26.1	45	0.02	3	5	15
Bti-IPS82	Aedes albopictus	Aedes albopictus SP	2014-02-10	11:30:00 AM	26.1	45	0.02	1	8	12
Bti-IPS82	Aedes albopictus	Aedes albopictus SP	2014-02-10	11:30:00 AM	26.1	45	0.02	2	11	9
Bti-IPS82	Aedes albopictus	Aedes albopictus SP	2014-02-10	11:30:00 AM	26.1	45	0.02	3	9	11
Bti-IPS82	Aedes albopictus	Aedes albopictus SP	2014-02-10	11:30:00 AM	26.1	45	0.03	1	17	3
Bti-IPS82	Aedes albopictus	Aedes albopictus SP	2014-02-10	11:30:00 AM	26.1	45	0.03	2	15	5
Bti-IPS82	Aedes albopictus	Aedes albopictus SP	2014-02-10	11:30:00 AM	26.1	45	0.03	3	16	4
Bti-IPS82	Aedes albopictus	Aedes albopictus SP	2014-02-10	11:30:00 AM	26.1	45	0.04	1	20	0
Bti-IPS82	Aedes albopictus	Aedes albopictus SP	2014-02-10	11:30:00 AM	26.1	45	0.04	2	20	0
Bti-IPS82	Aedes albopictus	Aedes albopictus SP	2014-02-10	11:30:00 AM	26.1	45	0.04	3	20	0
Bti-IPS82	Aedes albopictus	Aedes albopictus SP	2014-02-17	12:30:00 PM	26.2	44	0	1	0	20
Bti-IPS82	Aedes albopictus	Aedes albopictus SP	2014-02-17	12:30:00 PM	26.2	44	0	2	0	20
Bti-IPS82	Aedes albopictus	Aedes albopictus SP	2014-02-17	12:30:00 PM	26.2	44	0	3	0	20
Bti-IPS82	Aedes albopictus	Aedes albopictus SP	2014-02-17	12:30:00 PM	26.2	44	0	1	5	15
Bti-IPS82	Aedes albopictus	Aedes albopictus SP	2014-02-17	12:30:00 PM	26.2	44	0	2	1	19
Bti-IPS82	Aedes albopictus	Aedes albopictus SP	2014-02-17	12:30:00 PM	26.2	44	0	3	2	18
Bti-IPS82	Aedes albopictus	Aedes albopictus SP	2014-02-17	12:30:00 PM	26.2	44	0.01	1	6	14
Bti-IPS82	Aedes albopictus	Aedes albopictus SP	2014-02-17	12:30:00 PM	26.2	44	0.01	2	4	16
Bti-IPS82	Aedes albopictus	Aedes albopictus SP	2014-02-17	12:30:00 PM	26.2	44	0.01	3	6	14
Bti-IPS82	Aedes albopictus	Aedes albopictus SP	2014-02-17	12:30:00 PM	26.2	44	0.02	1	9	11
Bti-IPS82	Aedes albopictus	Aedes albopictus SP	2014-02-17	12:30:00 PM	26.2	44	0.02	2	11	9
Bti-IPS82	Aedes albopictus	Aedes albopictus SP	2014-02-17	12:30:00 PM	26.2	44	0.02	3	6	14
Bti-IPS82	Aedes albopictus	Aedes albopictus SP	2014-02-17	12:30:00 PM	26.2	44	0.02	1	12	8
Bti-IPS82	Aedes albopictus	Aedes albopictus SP	2014-02-17	12:30:00 PM	26.2	44	0.02	2	14	6
Bti-IPS82	Aedes albopictus	Aedes albopictus SP	2014-02-17	12:30:00 PM	26.2	44	0.02	3	11	9
Bti-IPS82	Aedes albopictus	Aedes albopictus SP	2014-02-17	12:30:00 PM	26.2	44	0.03	1	18	2
Bti-IPS82	Aedes albopictus	Aedes albopictus SP	2014-02-17	12:30:00 PM	26.2	44	0.03	2	16	4
Bti-IPS82	Aedes albopictus	Aedes albopictus SP	2014-02-17	12:30:00 PM	26.2	44	0.03	3	17	3
Bti-IPS82	Aedes albopictus	Aedes albopictus SP	2014-02-17	12:30:00 PM	26.2	44	0.04	1	20	0
Bti-IPS82	Aedes albopictus	Aedes albopictus SP	2014-02-17	12:30:00 PM	26.2	44	0.04	2	19	1
Bti-IPS82	Aedes albopictus	Aedes albopictus SP	2014-02-17	12:30:00 PM	26.2	44	0.04	3	20	0
Cry11Aa	Aedes albopictus	Aedes albopictus SP	2014-04-08	5:30:00 PM	26	40	0	1	0	20
Cry11Aa	Aedes albopictus	Aedes albopictus SP	2014-04-08	5:30:00 PM	26	40	0	2	2	18
Cry11Aa	Aedes albopictus	Aedes albopictus SP	2014-04-08	5:30:00 PM	26	40	0	3	1	19
Cry11Aa	Aedes albopictus	Aedes albopictus SP	2014-04-08	5:30:00 PM	26	40	0.2	1	8	12
Cry11Aa	Aedes albopictus	Aedes albopictus SP	2014-04-08	5:30:00 PM	26	40	0.2	2	5	15
Cry11Aa	Aedes albopictus	Aedes albopictus SP	2014-04-08	5:30:00 PM	26	40	0.2	3	5	15
Cry11Aa	Aedes albopictus	Aedes albopictus SP	2014-04-08	5:30:00 PM	26	40	0.3	1	7	13
Cry11Aa	Aedes albopictus	Aedes albopictus SP	2014-04-08	5:30:00 PM	26	40	0.3	2	5	15
Cry11Aa	Aedes albopictus	Aedes albopictus SP	2014-04-08	5:30:00 PM	26	40	0.3	3	13	7
Cry11Aa	Aedes albopictus	Aedes albopictus SP	2014-04-08	5:30:00 PM	26	40	0.5	1	7	13
Cry11Aa	Aedes albopictus	Aedes albopictus SP	2014-04-08	5:30:00 PM	26	40	0.5	2	13	7
Cry11Aa	Aedes albopictus	Aedes albopictus SP	2014-04-08	5:30:00 PM	26	40	0.5	3	11	9
Cry11Aa	Aedes albopictus	Aedes albopictus SP	2014-04-08	5:30:00 PM	26	40	1	1	14	6
Cry11Aa	Aedes albopictus	Aedes albopictus SP	2014-04-08	5:30:00 PM	26	40	1	2	14	6
Cry11Aa	Aedes albopictus	Aedes albopictus SP	2014-04-08	5:30:00 PM	26	40	1	3	12	8
Cry11Aa	Aedes albopictus	Aedes albopictus SP	2014-04-08	5:30:00 PM	26	40	1.5	1	20	0
Cry11Aa	Aedes albopictus	Aedes albopictus SP	2014-04-08	5:30:00 PM	26	40	1.5	2	16	4
Cry11Aa	Aedes albopictus	Aedes albopictus SP	2014-04-08	5:30:00 PM	26	40	1.5	3	12	8
Cry11Aa	Aedes albopictus	Aedes albopictus SP	2014-04-11	5:30:00 PM	26.8	41	0	1	0	20
Cry11Aa	Aedes albopictus	Aedes albopictus SP	2014-04-11	5:30:00 PM	26.8	41	0	2	0	20
Cry11Aa	Aedes albopictus	Aedes albopictus SP	2014-04-11	5:30:00 PM	26.8	41	0	3	1	19
Cry11Aa	Aedes albopictus	Aedes albopictus SP	2014-04-11	5:30:00 PM	26.8	41	0.1	1	3	17
Cry11Aa	Aedes albopictus	Aedes albopictus SP	2014-04-11	5:30:00 PM	26.8	41	0.1	2	4	16
Cry11Aa	Aedes albopictus	Aedes albopictus SP	2014-04-11	5:30:00 PM	26.8	41	0.1	3	3	17
Cry11Aa	Aedes albopictus	Aedes albopictus SP	2014-04-11	5:30:00 PM	26.8	41	0.2	1	5	15
Cry11Aa	Aedes albopictus	Aedes albopictus SP	2014-04-11	5:30:00 PM	26.8	41	0.2	2	7	13
Cry11Aa	Aedes albopictus	Aedes albopictus SP	2014-04-11	5:30:00 PM	26.8	41	0.2	3	4	16
Cry11Aa	Aedes albopictus	Aedes albopictus SP	2014-04-11	5:30:00 PM	26.8	41	0.5	1	13	7
Cry11Aa	Aedes albopictus	Aedes albopictus SP	2014-04-11	5:30:00 PM	26.8	41	0.5	2	15	5
Cry11Aa	Aedes albopictus	Aedes albopictus SP	2014-04-11	5:30:00 PM	26.8	41	0.5	3	18	2
Cry11Aa	Aedes albopictus	Aedes albopictus SP	2014-04-11	5:30:00 PM	26.8	41	1	1	14	6
Cry11Aa	Aedes albopictus	Aedes albopictus SP	2014-04-11	5:30:00 PM	26.8	41	1	2	17	3
Cry11Aa	Aedes albopictus	Aedes albopictus SP	2014-04-11	5:30:00 PM	26.8	41	1	3	19	1
Cry11Aa	Aedes albopictus	Aedes albopictus SP	2014-04-11	5:30:00 PM	26.8	41	2	1	17	3
Cry11Aa	Aedes albopictus	Aedes albopictus SP	2014-04-11	5:30:00 PM	26.8	41	2	2	20	0
Cry11Aa	Aedes albopictus	Aedes albopictus SP	2014-04-11	5:30:00 PM	26.8	41	2	3	20	0
Cry11Aa	Aedes albopictus	Aedes albopictus SP	2014-07-17	12:30:00 PM	26.6	58	0	1	0	20
Cry11Aa	Aedes albopictus	Aedes albopictus SP	2014-07-17	12:30:00 PM	26.6	58	0	2	0	20
Cry11Aa	Aedes albopictus	Aedes albopictus SP	2014-07-17	12:30:00 PM	26.6	58	0	3	1	19
Cry11Aa	Aedes albopictus	Aedes albopictus SP	2014-07-17	12:30:00 PM	26.6	58	0.1	1	3	17
Cry11Aa	Aedes albopictus	Aedes albopictus SP	2014-07-17	12:30:00 PM	26.6	58	0.1	2	3	17
Cry11Aa	Aedes albopictus	Aedes albopictus SP	2014-07-17	12:30:00 PM	26.6	58	0.1	3	2	18
Cry11Aa	Aedes albopictus	Aedes albopictus SP	2014-07-17	12:30:00 PM	26.6	58	0.2	1	6	14
Cry11Aa	Aedes albopictus	Aedes albopictus SP	2014-07-17	12:30:00 PM	26.6	58	0.2	2	4	16
Cry11Aa	Aedes albopictus	Aedes albopictus SP	2014-07-17	12:30:00 PM	26.6	58	0.2	3	3	17
Cry11Aa	Aedes albopictus	Aedes albopictus SP	2014-07-17	12:30:00 PM	26.6	58	0.3	1	10	10
Cry11Aa	Aedes albopictus	Aedes albopictus SP	2014-07-17	12:30:00 PM	26.6	58	0.3	2	5	15
Cry11Aa	Aedes albopictus	Aedes albopictus SP	2014-07-17	12:30:00 PM	26.6	58	0.3	3	5	15
Cry11Aa	Aedes albopictus	Aedes albopictus SP	2014-07-17	12:30:00 PM	26.6	58	0.5	1	15	5
Cry11Aa	Aedes albopictus	Aedes albopictus SP	2014-07-17	12:30:00 PM	26.6	58	0.5	2	12	8
Cry11Aa	Aedes albopictus	Aedes albopictus SP	2014-07-17	12:30:00 PM	26.6	58	0.5	3	10	10
Cry11Aa	Aedes albopictus	Aedes albopictus SP	2014-07-17	12:30:00 PM	26.6	58	1	1	16	4
Cry11Aa	Aedes albopictus	Aedes albopictus SP	2014-07-17	12:30:00 PM	26.6	58	1	2	13	7
Cry11Aa	Aedes albopictus	Aedes albopictus SP	2014-07-17	12:30:00 PM	26.6	58	1	3	18	2
Cry11Aa	Aedes albopictus	Aedes albopictus SP	2014-07-17	12:30:00 PM	26.6	58	1.5	1	19	1
Cry11Aa	Aedes albopictus	Aedes albopictus SP	2014-07-17	12:30:00 PM	26.6	58	1.5	2	15	5
Cry11Aa	Aedes albopictus	Aedes albopictus SP	2014-07-17	12:30:00 PM	26.6	58	1.5	3	14	6
Cry11Aa	Aedes albopictus	Aedes albopictus SP	2014-03-27	1:30:00 PM	26.4	44	0	1	0	20
Cry11Aa	Aedes albopictus	Aedes albopictus SP	2014-03-27	1:30:00 PM	26.4	44	0	2	3	17
Cry11Aa	Aedes albopictus	Aedes albopictus SP	2014-03-27	1:30:00 PM	26.4	44	0	3	0	20
Cry11Aa	Aedes albopictus	Aedes albopictus SP	2014-03-27	1:30:00 PM	26.4	44	0.2	1	11	9
Cry11Aa	Aedes albopictus	Aedes albopictus SP	2014-03-27	1:30:00 PM	26.4	44	0.2	2	3	17
Cry11Aa	Aedes albopictus	Aedes albopictus SP	2014-03-27	1:30:00 PM	26.4	44	0.2	3	6	14
Cry11Aa	Aedes albopictus	Aedes albopictus SP	2014-03-27	1:30:00 PM	26.4	44	0.3	1	9	11
Cry11Aa	Aedes albopictus	Aedes albopictus SP	2014-03-27	1:30:00 PM	26.4	44	0.3	2	8	12
Cry11Aa	Aedes albopictus	Aedes albopictus SP	2014-03-27	1:30:00 PM	26.4	44	0.3	3	5	15
Cry11Aa	Aedes albopictus	Aedes albopictus SP	2014-03-27	1:30:00 PM	26.4	44	0.5	1	11	9
Cry11Aa	Aedes albopictus	Aedes albopictus SP	2014-03-27	1:30:00 PM	26.4	44	0.5	2	14	6
Cry11Aa	Aedes albopictus	Aedes albopictus SP	2014-03-27	1:30:00 PM	26.4	44	0.5	3	10	10
Cry11Aa	Aedes albopictus	Aedes albopictus SP	2014-03-27	1:30:00 PM	26.4	44	1	1	13	7
Cry11Aa	Aedes albopictus	Aedes albopictus SP	2014-03-27	1:30:00 PM	26.4	44	1	2	12	8
Cry11Aa	Aedes albopictus	Aedes albopictus SP	2014-03-27	1:30:00 PM	26.4	44	1	3	19	1
Cry11Aa	Aedes albopictus	Aedes albopictus SP	2014-03-27	1:30:00 PM	26.4	44	1.5	1	19	1
Cry11Aa	Aedes albopictus	Aedes albopictus SP	2014-03-27	1:30:00 PM	26.4	44	1.5	2	19	1
Cry11Aa	Aedes albopictus	Aedes albopictus SP	2014-03-27	1:30:00 PM	26.4	44	1.5	3	13	7
Cry4Ba	Aedes albopictus	Aedes albopictus SP	2014-03-20	3:50:00 PM	27.1	43	0	1	0	20
Cry4Ba	Aedes albopictus	Aedes albopictus SP	2014-03-20	3:50:00 PM	27.1	43	0	2	0	20
Cry4Ba	Aedes albopictus	Aedes albopictus SP	2014-03-20	3:50:00 PM	27.1	43	0	3	0	20
Cry4Ba	Aedes albopictus	Aedes albopictus SP	2014-03-20	3:50:00 PM	27.1	43	0.2	1	5	15
Cry4Ba	Aedes albopictus	Aedes albopictus SP	2014-03-20	3:50:00 PM	27.1	43	0.2	2	2	18
Cry4Ba	Aedes albopictus	Aedes albopictus SP	2014-03-20	3:50:00 PM	27.1	43	0.2	3	5	15
Cry4Ba	Aedes albopictus	Aedes albopictus SP	2014-03-20	3:50:00 PM	27.1	43	0.5	1	6	14
Cry4Ba	Aedes albopictus	Aedes albopictus SP	2014-03-20	3:50:00 PM	27.1	43	0.5	2	7	13
Cry4Ba	Aedes albopictus	Aedes albopictus SP	2014-03-20	3:50:00 PM	27.1	43	0.5	3	NA	NA
Cry4Ba	Aedes albopictus	Aedes albopictus SP	2014-03-20	3:50:00 PM	27.1	43	3	1	14	6
Cry4Ba	Aedes albopictus	Aedes albopictus SP	2014-03-20	3:50:00 PM	27.1	43	3	2	13	7
Cry4Ba	Aedes albopictus	Aedes albopictus SP	2014-03-20	3:50:00 PM	27.1	43	3	3	NA	NA
Cry4Ba	Aedes albopictus	Aedes albopictus SP	2014-03-20	3:50:00 PM	27.1	43	5	1	16	4
Cry4Ba	Aedes albopictus	Aedes albopictus SP	2014-03-20	3:50:00 PM	27.1	43	5	2	18	2
Cry4Ba	Aedes albopictus	Aedes albopictus SP	2014-03-20	3:50:00 PM	27.1	43	5	3	18	2
Cry4Ba	Aedes albopictus	Aedes albopictus SP	2014-03-25	12:00:00 PM	26.6	46	0	1	0	20
Cry4Ba	Aedes albopictus	Aedes albopictus SP	2014-03-25	12:00:00 PM	26.6	46	0	2	0	20
Cry4Ba	Aedes albopictus	Aedes albopictus SP	2014-03-25	12:00:00 PM	26.6	46	0	3	0	20
Cry4Ba	Aedes albopictus	Aedes albopictus SP	2014-03-25	12:00:00 PM	26.6	46	0.2	1	3	17
Cry4Ba	Aedes albopictus	Aedes albopictus SP	2014-03-25	12:00:00 PM	26.6	46	0.2	2	2	18
Cry4Ba	Aedes albopictus	Aedes albopictus SP	2014-03-25	12:00:00 PM	26.6	46	0.2	3	2	18
Cry4Ba	Aedes albopictus	Aedes albopictus SP	2014-03-25	12:00:00 PM	26.6	46	0.3	1	4	16
Cry4Ba	Aedes albopictus	Aedes albopictus SP	2014-03-25	12:00:00 PM	26.6	46	0.3	2	7	13
Cry4Ba	Aedes albopictus	Aedes albopictus SP	2014-03-25	12:00:00 PM	26.6	46	0.3	3	5	15
Cry4Ba	Aedes albopictus	Aedes albopictus SP	2014-03-25	12:00:00 PM	26.6	46	0.5	1	10	10
Cry4Ba	Aedes albopictus	Aedes albopictus SP	2014-03-25	12:00:00 PM	26.6	46	0.5	2	5	15
Cry4Ba	Aedes albopictus	Aedes albopictus SP	2014-03-25	12:00:00 PM	26.6	46	0.5	3	11	9
Cry4Ba	Aedes albopictus	Aedes albopictus SP	2014-03-25	12:00:00 PM	26.6	46	2	1	12	8
Cry4Ba	Aedes albopictus	Aedes albopictus SP	2014-03-25	12:00:00 PM	26.6	46	2	2	15	5
Cry4Ba	Aedes albopictus	Aedes albopictus SP	2014-03-25	12:00:00 PM	26.6	46	2	3	11	9
Cry4Ba	Aedes albopictus	Aedes albopictus SP	2014-03-25	12:00:00 PM	26.6	46	3	1	18	2
Cry4Ba	Aedes albopictus	Aedes albopictus SP	2014-03-25	12:00:00 PM	26.6	46	3	2	17	3
Cry4Ba	Aedes albopictus	Aedes albopictus SP	2014-03-25	12:00:00 PM	26.6	46	3	3	19	1
Cry4Ba	Aedes albopictus	Aedes albopictus SP	2014-03-31	1:30:00 PM	26.3	44	0	1	0	20
Cry4Ba	Aedes albopictus	Aedes albopictus SP	2014-03-31	1:30:00 PM	26.3	44	0	2	0	20
Cry4Ba	Aedes albopictus	Aedes albopictus SP	2014-03-31	1:30:00 PM	26.3	44	0	3	0	20
Cry4Ba	Aedes albopictus	Aedes albopictus SP	2014-03-31	1:30:00 PM	26.3	44	0.2	1	8	12
Cry4Ba	Aedes albopictus	Aedes albopictus SP	2014-03-31	1:30:00 PM	26.3	44	0.2	2	9	11
Cry4Ba	Aedes albopictus	Aedes albopictus SP	2014-03-31	1:30:00 PM	26.3	44	0.2	3	7	13
Cry4Ba	Aedes albopictus	Aedes albopictus SP	2014-03-31	1:30:00 PM	26.3	44	0.3	1	5	15
Cry4Ba	Aedes albopictus	Aedes albopictus SP	2014-03-31	1:30:00 PM	26.3	44	0.3	2	13	7
Cry4Ba	Aedes albopictus	Aedes albopictus SP	2014-03-31	1:30:00 PM	26.3	44	0.3	3	8	12
Cry4Ba	Aedes albopictus	Aedes albopictus SP	2014-03-31	1:30:00 PM	26.3	44	0.5	1	9	11
Cry4Ba	Aedes albopictus	Aedes albopictus SP	2014-03-31	1:30:00 PM	26.3	44	0.5	2	12	8
Cry4Ba	Aedes albopictus	Aedes albopictus SP	2014-03-31	1:30:00 PM	26.3	44	0.5	3	14	6
Cry4Ba	Aedes albopictus	Aedes albopictus SP	2014-03-31	1:30:00 PM	26.3	44	1	1	13	7
Cry4Ba	Aedes albopictus	Aedes albopictus SP	2014-03-31	1:30:00 PM	26.3	44	1	2	12	8
Cry4Ba	Aedes albopictus	Aedes albopictus SP	2014-03-31	1:30:00 PM	26.3	44	1	3	17	3
Cry4Ba	Aedes albopictus	Aedes albopictus SP	2014-03-31	1:30:00 PM	26.3	44	5	1	15	5
Cry4Ba	Aedes albopictus	Aedes albopictus SP	2014-03-31	1:30:00 PM	26.3	44	5	2	16	4
Cry4Ba	Aedes albopictus	Aedes albopictus SP	2014-03-31	1:30:00 PM	26.3	44	5	3	15	5
VectoMax	Aedes albopictus	Aedes albopictus SP	2014-07-25	5:30:00 PM	24.8	52	0	1	0	20
VectoMax	Aedes albopictus	Aedes albopictus SP	2014-07-25	5:30:00 PM	24.8	52	0	2	0	20
VectoMax	Aedes albopictus	Aedes albopictus SP	2014-07-25	5:30:00 PM	24.8	52	0	3	NA	NA
VectoMax	Aedes albopictus	Aedes albopictus SP	2014-07-25	5:30:00 PM	24.8	52	0.03	1	1	19
VectoMax	Aedes albopictus	Aedes albopictus SP	2014-07-25	5:30:00 PM	24.8	52	0.03	2	2	18
VectoMax	Aedes albopictus	Aedes albopictus SP	2014-07-25	5:30:00 PM	24.8	52	0.03	3	NA	NA
VectoMax	Aedes albopictus	Aedes albopictus SP	2014-07-25	5:30:00 PM	24.8	52	0.05	1	6	14
VectoMax	Aedes albopictus	Aedes albopictus SP	2014-07-25	5:30:00 PM	24.8	52	0.05	2	5	15
VectoMax	Aedes albopictus	Aedes albopictus SP	2014-07-25	5:30:00 PM	24.8	52	0.05	3	NA	NA
VectoMax	Aedes albopictus	Aedes albopictus SP	2014-07-25	5:30:00 PM	24.8	52	0.08	1	8	12
VectoMax	Aedes albopictus	Aedes albopictus SP	2014-07-25	5:30:00 PM	24.8	52	0.08	2	11	9
VectoMax	Aedes albopictus	Aedes albopictus SP	2014-07-25	5:30:00 PM	24.8	52	0.08	3	NA	NA
VectoMax	Aedes albopictus	Aedes albopictus SP	2014-07-25	5:30:00 PM	24.8	52	0.1	1	10	10
VectoMax	Aedes albopictus	Aedes albopictus SP	2014-07-25	5:30:00 PM	24.8	52	0.1	2	12	8
VectoMax	Aedes albopictus	Aedes albopictus SP	2014-07-25	5:30:00 PM	24.8	52	0.1	3	NA	NA
VectoMax	Aedes albopictus	Aedes albopictus SP	2014-07-25	5:30:00 PM	24.8	52	0.13	1	12	8
VectoMax	Aedes albopictus	Aedes albopictus SP	2014-07-25	5:30:00 PM	24.8	52	0.13	2	13	7
VectoMax	Aedes albopictus	Aedes albopictus SP	2014-07-25	5:30:00 PM	24.8	52	0.13	3	NA	NA
VectoMax	Aedes albopictus	Aedes albopictus SP	2014-07-25	5:30:00 PM	24.8	52	0.15	1	15	5
VectoMax	Aedes albopictus	Aedes albopictus SP	2014-07-25	5:30:00 PM	24.8	52	0.15	2	12	8
VectoMax	Aedes albopictus	Aedes albopictus SP	2014-07-25	5:30:00 PM	24.8	52	0.15	3	NA	NA
VectoMax	Aedes albopictus	Aedes albopictus SP	2014-07-25	5:30:00 PM	24.8	52	0.18	1	18	2
VectoMax	Aedes albopictus	Aedes albopictus SP	2014-07-25	5:30:00 PM	24.8	52	0.18	2	17	3
VectoMax	Aedes albopictus	Aedes albopictus SP	2014-07-25	5:30:00 PM	24.8	52	0.18	3	NA	NA
VectoMax	Aedes albopictus	Aedes albopictus SP	2014-07-08	12:30:00 PM	25.5	52	0	1	0	20
VectoMax	Aedes albopictus	Aedes albopictus SP	2014-07-08	12:30:00 PM	25.5	52	0	2	0	20
VectoMax	Aedes albopictus	Aedes albopictus SP	2014-07-08	12:30:00 PM	25.5	52	0	3	NA	NA
VectoMax	Aedes albopictus	Aedes albopictus SP	2014-07-08	12:30:00 PM	25.5	52	0.03	1	3	17
VectoMax	Aedes albopictus	Aedes albopictus SP	2014-07-08	12:30:00 PM	25.5	52	0.03	2	2	18
VectoMax	Aedes albopictus	Aedes albopictus SP	2014-07-08	12:30:00 PM	25.5	52	0.03	3	1	19
VectoMax	Aedes albopictus	Aedes albopictus SP	2014-07-08	12:30:00 PM	25.5	52	0.05	1	2	18
VectoMax	Aedes albopictus	Aedes albopictus SP	2014-07-08	12:30:00 PM	25.5	52	0.05	2	4	16
VectoMax	Aedes albopictus	Aedes albopictus SP	2014-07-08	12:30:00 PM	25.5	52	0.05	3	4	16
VectoMax	Aedes albopictus	Aedes albopictus SP	2014-07-08	12:30:00 PM	25.5	52	0.08	1	5	15
VectoMax	Aedes albopictus	Aedes albopictus SP	2014-07-08	12:30:00 PM	25.5	52	0.08	2	4	16
VectoMax	Aedes albopictus	Aedes albopictus SP	2014-07-08	12:30:00 PM	25.5	52	0.08	3	4	16
VectoMax	Aedes albopictus	Aedes albopictus SP	2014-07-08	12:30:00 PM	25.5	52	0.1	1	11	9
VectoMax	Aedes albopictus	Aedes albopictus SP	2014-07-08	12:30:00 PM	25.5	52	0.1	2	10	10
VectoMax	Aedes albopictus	Aedes albopictus SP	2014-07-08	12:30:00 PM	25.5	52	0.1	3	11	9
VectoMax	Aedes albopictus	Aedes albopictus SP	2014-07-08	12:30:00 PM	25.5	52	0.13	1	12	8
VectoMax	Aedes albopictus	Aedes albopictus SP	2014-07-08	12:30:00 PM	25.5	52	0.13	2	13	7
VectoMax	Aedes albopictus	Aedes albopictus SP	2014-07-08	12:30:00 PM	25.5	52	0.13	3	16	4
VectoMax	Aedes albopictus	Aedes albopictus SP	2014-07-08	12:30:00 PM	25.5	52	0.15	1	19	1
VectoMax	Aedes albopictus	Aedes albopictus SP	2014-07-08	12:30:00 PM	25.5	52	0.15	2	16	4
VectoMax	Aedes albopictus	Aedes albopictus SP	2014-07-08	12:30:00 PM	25.5	52	0.15	3	15	5
VectoMax	Aedes albopictus	Aedes albopictus SP	2014-07-08	12:30:00 PM	25.5	52	0.18	1	19	1
VectoMax	Aedes albopictus	Aedes albopictus SP	2014-07-08	12:30:00 PM	25.5	52	0.18	2	17	3
VectoMax	Aedes albopictus	Aedes albopictus SP	2014-07-08	12:30:00 PM	25.5	52	0.18	3	19	1
VectoMax	Aedes albopictus	Aedes albopictus SP	2014-07-21	11:00:00 AM	25.5	55	0	1	0	20
VectoMax	Aedes albopictus	Aedes albopictus SP	2014-07-21	11:00:00 AM	25.5	55	0	2	0	20
VectoMax	Aedes albopictus	Aedes albopictus SP	2014-07-21	11:00:00 AM	25.5	55	0	3	1	19
VectoMax	Aedes albopictus	Aedes albopictus SP	2014-07-21	11:00:00 AM	25.5	55	0.03	1	1	19
VectoMax	Aedes albopictus	Aedes albopictus SP	2014-07-21	11:00:00 AM	25.5	55	0.03	2	3	17
VectoMax	Aedes albopictus	Aedes albopictus SP	2014-07-21	11:00:00 AM	25.5	55	0.03	3	0	20
VectoMax	Aedes albopictus	Aedes albopictus SP	2014-07-21	11:00:00 AM	25.5	55	0.05	1	4	16
VectoMax	Aedes albopictus	Aedes albopictus SP	2014-07-21	11:00:00 AM	25.5	55	0.05	2	4	16
VectoMax	Aedes albopictus	Aedes albopictus SP	2014-07-21	11:00:00 AM	25.5	55	0.05	3	3	17
VectoMax	Aedes albopictus	Aedes albopictus SP	2014-07-21	11:00:00 AM	25.5	55	0.08	1	4	16
VectoMax	Aedes albopictus	Aedes albopictus SP	2014-07-21	11:00:00 AM	25.5	55	0.08	2	5	15
VectoMax	Aedes albopictus	Aedes albopictus SP	2014-07-21	11:00:00 AM	25.5	55	0.08	3	10	10
VectoMax	Aedes albopictus	Aedes albopictus SP	2014-07-21	11:00:00 AM	25.5	55	0.1	1	8	12
VectoMax	Aedes albopictus	Aedes albopictus SP	2014-07-21	11:00:00 AM	25.5	55	0.1	2	4	16
VectoMax	Aedes albopictus	Aedes albopictus SP	2014-07-21	11:00:00 AM	25.5	55	0.1	3	4	16
VectoMax	Aedes albopictus	Aedes albopictus SP	2014-07-21	11:00:00 AM	25.5	55	0.13	1	13	7
VectoMax	Aedes albopictus	Aedes albopictus SP	2014-07-21	11:00:00 AM	25.5	55	0.13	2	8	12
VectoMax	Aedes albopictus	Aedes albopictus SP	2014-07-21	11:00:00 AM	25.5	55	0.13	3	15	5
VectoMax	Aedes albopictus	Aedes albopictus SP	2014-07-21	11:00:00 AM	25.5	55	0.15	1	20	0
VectoMax	Aedes albopictus	Aedes albopictus SP	2014-07-21	11:00:00 AM	25.5	55	0.15	2	18	2
VectoMax	Aedes albopictus	Aedes albopictus SP	2014-07-21	11:00:00 AM	25.5	55	0.15	3	20	0
VectoMax	Aedes albopictus	Aedes albopictus SP	2014-07-21	11:00:00 AM	25.5	55	0.18	1	20	0
VectoMax	Aedes albopictus	Aedes albopictus SP	2014-07-21	11:00:00 AM	25.5	55	0.18	2	20	0
VectoMax	Aedes albopictus	Aedes albopictus SP	2014-07-21	11:00:00 AM	25.5	55	0.18	3	18	2
Bti-IPS82	Aedes albopictus	Aedes albopictus COMO	2014-05-02	11:30:00 AM	25.4	58	0	1	0	20
Bti-IPS82	Aedes albopictus	Aedes albopictus COMO	2014-05-02	11:30:00 AM	25.4	58	0	2	0	20
Bti-IPS82	Aedes albopictus	Aedes albopictus COMO	2014-05-02	11:30:00 AM	25.4	58	0	3	0	20
Bti-IPS82	Aedes albopictus	Aedes albopictus COMO	2014-05-02	11:30:00 AM	25.4	58	0.02	1	12	8
Bti-IPS82	Aedes albopictus	Aedes albopictus COMO	2014-05-02	11:30:00 AM	25.4	58	0.02	2	12	8
Bti-IPS82	Aedes albopictus	Aedes albopictus COMO	2014-05-02	11:30:00 AM	25.4	58	0.02	3	11	9
Bti-IPS82	Aedes albopictus	Aedes albopictus COMO	2014-05-02	11:30:00 AM	25.4	58	0.02	1	17	3
Bti-IPS82	Aedes albopictus	Aedes albopictus COMO	2014-05-02	11:30:00 AM	25.4	58	0.02	2	14	6
Bti-IPS82	Aedes albopictus	Aedes albopictus COMO	2014-05-02	11:30:00 AM	25.4	58	0.02	3	16	4
Bti-IPS82	Aedes albopictus	Aedes albopictus COMO	2014-05-02	11:30:00 AM	25.4	58	0.03	1	18	2
Bti-IPS82	Aedes albopictus	Aedes albopictus COMO	2014-05-02	11:30:00 AM	25.4	58	0.03	2	19	1
Bti-IPS82	Aedes albopictus	Aedes albopictus COMO	2014-05-02	11:30:00 AM	25.4	58	0.03	3	19	1
Bti-IPS82	Aedes albopictus	Aedes albopictus COMO	2014-05-02	11:30:00 AM	25.4	58	0.4	1	18	2
Bti-IPS82	Aedes albopictus	Aedes albopictus COMO	2014-05-02	11:30:00 AM	25.4	58	0.4	2	20	0
Bti-IPS82	Aedes albopictus	Aedes albopictus COMO	2014-05-02	11:30:00 AM	25.4	58	0.4	3	19	1
Bti-IPS82	Aedes albopictus	Aedes albopictus COMO	2014-05-02	11:30:00 AM	25.4	58	0.5	1	20	0
Bti-IPS82	Aedes albopictus	Aedes albopictus COMO	2014-05-02	11:30:00 AM	25.4	58	0.5	2	20	0
Bti-IPS82	Aedes albopictus	Aedes albopictus COMO	2014-05-02	11:30:00 AM	25.4	58	0.5	3	20	0
Bti-IPS82	Aedes albopictus	Aedes albopictus COMO	2014-04-26	12:00:00 PM	26	43	0	1	0	20
Bti-IPS82	Aedes albopictus	Aedes albopictus COMO	2014-04-26	12:00:00 PM	26	43	0	2	0	20
Bti-IPS82	Aedes albopictus	Aedes albopictus COMO	2014-04-26	12:00:00 PM	26	43	0	3	NA	NA
Bti-IPS82	Aedes albopictus	Aedes albopictus COMO	2014-04-26	12:00:00 PM	26	43	0.01	1	4	16
Bti-IPS82	Aedes albopictus	Aedes albopictus COMO	2014-04-26	12:00:00 PM	26	43	0.01	2	2	18
Bti-IPS82	Aedes albopictus	Aedes albopictus COMO	2014-04-26	12:00:00 PM	26	43	0.01	3	2	18
Bti-IPS82	Aedes albopictus	Aedes albopictus COMO	2014-04-26	12:00:00 PM	26	43	0.02	1	12	8
Bti-IPS82	Aedes albopictus	Aedes albopictus COMO	2014-04-26	12:00:00 PM	26	43	0.02	2	11	9
Bti-IPS82	Aedes albopictus	Aedes albopictus COMO	2014-04-26	12:00:00 PM	26	43	0.02	3	9	11
Bti-IPS82	Aedes albopictus	Aedes albopictus COMO	2014-04-26	12:00:00 PM	26	43	0.02	1	17	3
Bti-IPS82	Aedes albopictus	Aedes albopictus COMO	2014-04-26	12:00:00 PM	26	43	0.02	2	14	6
Bti-IPS82	Aedes albopictus	Aedes albopictus COMO	2014-04-26	12:00:00 PM	26	43	0.02	3	12	8
Bti-IPS82	Aedes albopictus	Aedes albopictus COMO	2014-04-26	12:00:00 PM	26	43	0.03	1	17	3
Bti-IPS82	Aedes albopictus	Aedes albopictus COMO	2014-04-26	12:00:00 PM	26	43	0.03	2	18	2
Bti-IPS82	Aedes albopictus	Aedes albopictus COMO	2014-04-26	12:00:00 PM	26	43	0.03	3	18	2
Bti-IPS82	Aedes albopictus	Aedes albopictus COMO	2014-04-26	12:00:00 PM	26	43	0.4	1	20	0
Bti-IPS82	Aedes albopictus	Aedes albopictus COMO	2014-04-26	12:00:00 PM	26	43	0.4	2	19	1
Bti-IPS82	Aedes albopictus	Aedes albopictus COMO	2014-04-26	12:00:00 PM	26	43	0.4	3	20	0
Bti-IPS82	Aedes albopictus	Aedes albopictus COMO	2014-04-26	12:00:00 PM	26	43	0.5	1	20	0
Bti-IPS82	Aedes albopictus	Aedes albopictus COMO	2014-04-26	12:00:00 PM	26	43	0.5	2	20	0
Bti-IPS82	Aedes albopictus	Aedes albopictus COMO	2014-04-26	12:00:00 PM	26	43	0.5	3	20	0
Bti-IPS82	Aedes albopictus	Aedes albopictus COMO	2014-05-12	1:30:00 PM	26.9	47	0	1	0	20
Bti-IPS82	Aedes albopictus	Aedes albopictus COMO	2014-05-12	1:30:00 PM	26.9	47	0	2	0	20
Bti-IPS82	Aedes albopictus	Aedes albopictus COMO	2014-05-12	1:30:00 PM	26.9	47	0	3	1	19
Bti-IPS82	Aedes albopictus	Aedes albopictus COMO	2014-05-12	1:30:00 PM	26.9	47	0.01	1	2	18
Bti-IPS82	Aedes albopictus	Aedes albopictus COMO	2014-05-12	1:30:00 PM	26.9	47	0.01	2	3	17
Bti-IPS82	Aedes albopictus	Aedes albopictus COMO	2014-05-12	1:30:00 PM	26.9	47	0.01	3	3	17
Bti-IPS82	Aedes albopictus	Aedes albopictus COMO	2014-05-12	1:30:00 PM	26.9	47	0.02	1	9	11
Bti-IPS82	Aedes albopictus	Aedes albopictus COMO	2014-05-12	1:30:00 PM	26.9	47	0.02	2	11	9
Bti-IPS82	Aedes albopictus	Aedes albopictus COMO	2014-05-12	1:30:00 PM	26.9	47	0.02	3	8	12
Bti-IPS82	Aedes albopictus	Aedes albopictus COMO	2014-05-12	1:30:00 PM	26.9	47	0.03	1	17	3
Bti-IPS82	Aedes albopictus	Aedes albopictus COMO	2014-05-12	1:30:00 PM	26.9	47	0.03	2	16	4
Bti-IPS82	Aedes albopictus	Aedes albopictus COMO	2014-05-12	1:30:00 PM	26.9	47	0.03	3	16	4
Bti-IPS82	Aedes albopictus	Aedes albopictus COMO	2014-05-12	1:30:00 PM	26.9	47	0.4	1	18	2
Bti-IPS82	Aedes albopictus	Aedes albopictus COMO	2014-05-12	1:30:00 PM	26.9	47	0.4	2	19	1
Bti-IPS82	Aedes albopictus	Aedes albopictus COMO	2014-05-12	1:30:00 PM	26.9	47	0.4	3	20	0
Bti-IPS82	Aedes albopictus	Aedes albopictus COMO	2014-05-12	1:30:00 PM	26.9	47	0.5	1	20	0
Bti-IPS82	Aedes albopictus	Aedes albopictus COMO	2014-05-12	1:30:00 PM	26.9	47	0.5	2	20	0
Bti-IPS82	Aedes albopictus	Aedes albopictus COMO	2014-05-12	1:30:00 PM	26.9	47	0.5	3	20	0
Cry11Aa	Aedes albopictus	Aedes albopictus COMO	2014-04-28	12:00:00 PM	26.8	47	0	1	0	20
Cry11Aa	Aedes albopictus	Aedes albopictus COMO	2014-04-28	12:00:00 PM	26.8	47	0	2	0	20
Cry11Aa	Aedes albopictus	Aedes albopictus COMO	2014-04-28	12:00:00 PM	26.8	47	0	3	0	20
Cry11Aa	Aedes albopictus	Aedes albopictus COMO	2014-04-28	12:00:00 PM	26.8	47	0.2	1	4	16
Cry11Aa	Aedes albopictus	Aedes albopictus COMO	2014-04-28	12:00:00 PM	26.8	47	0.2	2	6	14
Cry11Aa	Aedes albopictus	Aedes albopictus COMO	2014-04-28	12:00:00 PM	26.8	47	0.2	3	4	16
Cry11Aa	Aedes albopictus	Aedes albopictus COMO	2014-04-28	12:00:00 PM	26.8	47	0.3	1	7	13
Cry11Aa	Aedes albopictus	Aedes albopictus COMO	2014-04-28	12:00:00 PM	26.8	47	0.3	2	6	14
Cry11Aa	Aedes albopictus	Aedes albopictus COMO	2014-04-28	12:00:00 PM	26.8	47	0.3	3	5	15
Cry11Aa	Aedes albopictus	Aedes albopictus COMO	2014-04-28	12:00:00 PM	26.8	47	1	1	12	8
Cry11Aa	Aedes albopictus	Aedes albopictus COMO	2014-04-28	12:00:00 PM	26.8	47	1	2	13	7
Cry11Aa	Aedes albopictus	Aedes albopictus COMO	2014-04-28	12:00:00 PM	26.8	47	1	3	12	8
Cry11Aa	Aedes albopictus	Aedes albopictus COMO	2014-04-28	12:00:00 PM	26.8	47	1.5	1	15	5
Cry11Aa	Aedes albopictus	Aedes albopictus COMO	2014-04-28	12:00:00 PM	26.8	47	1.5	2	16	4
Cry11Aa	Aedes albopictus	Aedes albopictus COMO	2014-04-28	12:00:00 PM	26.8	47	1.5	3	11	9
Cry11Aa	Aedes albopictus	Aedes albopictus COMO	2014-04-28	12:00:00 PM	26.8	47	3	1	19	1
Cry11Aa	Aedes albopictus	Aedes albopictus COMO	2014-04-28	12:00:00 PM	26.8	47	3	2	13	7
Cry11Aa	Aedes albopictus	Aedes albopictus COMO	2014-04-28	12:00:00 PM	26.8	47	3	3	17	3
Cry11Aa	Aedes albopictus	Aedes albopictus COMO	2014-04-28	12:00:00 PM	26.8	47	4	1	16	4
Cry11Aa	Aedes albopictus	Aedes albopictus COMO	2014-04-28	12:00:00 PM	26.8	47	4	2	19	1
Cry11Aa	Aedes albopictus	Aedes albopictus COMO	2014-04-28	12:00:00 PM	26.8	47	4	3	18	2
Cry11Aa	Aedes albopictus	Aedes albopictus COMO	2014-05-19	6:00:00 PM	26.5	84	0	1	0	20
Cry11Aa	Aedes albopictus	Aedes albopictus COMO	2014-05-19	6:00:00 PM	26.5	84	0	2	0	20
Cry11Aa	Aedes albopictus	Aedes albopictus COMO	2014-05-19	6:00:00 PM	26.5	84	0	3	1	19
Cry11Aa	Aedes albopictus	Aedes albopictus COMO	2014-05-19	6:00:00 PM	26.5	84	0.2	1	3	17
Cry11Aa	Aedes albopictus	Aedes albopictus COMO	2014-05-19	6:00:00 PM	26.5	84	0.2	2	2	18
Cry11Aa	Aedes albopictus	Aedes albopictus COMO	2014-05-19	6:00:00 PM	26.5	84	0.2	3	3	17
Cry11Aa	Aedes albopictus	Aedes albopictus COMO	2014-05-19	6:00:00 PM	26.5	84	0.3	1	7	13
Cry11Aa	Aedes albopictus	Aedes albopictus COMO	2014-05-19	6:00:00 PM	26.5	84	0.3	2	4	16
Cry11Aa	Aedes albopictus	Aedes albopictus COMO	2014-05-19	6:00:00 PM	26.5	84	0.3	3	7	13
Cry11Aa	Aedes albopictus	Aedes albopictus COMO	2014-05-19	6:00:00 PM	26.5	84	1	1	13	7
Cry11Aa	Aedes albopictus	Aedes albopictus COMO	2014-05-19	6:00:00 PM	26.5	84	1	2	17	3
Cry11Aa	Aedes albopictus	Aedes albopictus COMO	2014-05-19	6:00:00 PM	26.5	84	1	3	10	10
Cry11Aa	Aedes albopictus	Aedes albopictus COMO	2014-05-19	6:00:00 PM	26.5	84	1.5	1	11	9
Cry11Aa	Aedes albopictus	Aedes albopictus COMO	2014-05-19	6:00:00 PM	26.5	84	1.5	2	18	2
Cry11Aa	Aedes albopictus	Aedes albopictus COMO	2014-05-19	6:00:00 PM	26.5	84	1.5	3	17	3
Cry11Aa	Aedes albopictus	Aedes albopictus COMO	2014-05-19	6:00:00 PM	26.5	84	4	1	19	1
Cry11Aa	Aedes albopictus	Aedes albopictus COMO	2014-05-19	6:00:00 PM	26.5	84	4	2	19	1
Cry11Aa	Aedes albopictus	Aedes albopictus COMO	2014-05-19	6:00:00 PM	26.5	84	4	3	18	2
Cry11Aa	Aedes albopictus	Aedes albopictus COMO	2014-06-12	11:30:00 AM	26	77	0	1	0	20
Cry11Aa	Aedes albopictus	Aedes albopictus COMO	2014-06-12	11:30:00 AM	26	77	0	2	0	20
Cry11Aa	Aedes albopictus	Aedes albopictus COMO	2014-06-12	11:30:00 AM	26	77	0	3	NA	NA
Cry11Aa	Aedes albopictus	Aedes albopictus COMO	2014-06-12	11:30:00 AM	26	77	0.3	1	9	11
Cry11Aa	Aedes albopictus	Aedes albopictus COMO	2014-06-12	11:30:00 AM	26	77	0.3	2	4	16
Cry11Aa	Aedes albopictus	Aedes albopictus COMO	2014-06-12	11:30:00 AM	26	77	0.3	3	3	17
Cry11Aa	Aedes albopictus	Aedes albopictus COMO	2014-06-12	11:30:00 AM	26	77	0.5	1	8	12
Cry11Aa	Aedes albopictus	Aedes albopictus COMO	2014-06-12	11:30:00 AM	26	77	0.5	2	6	14
Cry11Aa	Aedes albopictus	Aedes albopictus COMO	2014-06-12	11:30:00 AM	26	77	0.5	3	9	11
Cry11Aa	Aedes albopictus	Aedes albopictus COMO	2014-06-12	11:30:00 AM	26	77	1	1	16	4
Cry11Aa	Aedes albopictus	Aedes albopictus COMO	2014-06-12	11:30:00 AM	26	77	1	2	11	9
Cry11Aa	Aedes albopictus	Aedes albopictus COMO	2014-06-12	11:30:00 AM	26	77	1	3	11	9
Cry11Aa	Aedes albopictus	Aedes albopictus COMO	2014-06-12	11:30:00 AM	26	77	1.5	1	16	4
Cry11Aa	Aedes albopictus	Aedes albopictus COMO	2014-06-12	11:30:00 AM	26	77	1.5	2	15	5
Cry11Aa	Aedes albopictus	Aedes albopictus COMO	2014-06-12	11:30:00 AM	26	77	1.5	3	15	5
Cry11Aa	Aedes albopictus	Aedes albopictus COMO	2014-06-12	11:30:00 AM	26	77	4	1	18	2
Cry11Aa	Aedes albopictus	Aedes albopictus COMO	2014-06-12	11:30:00 AM	26	77	4	2	18	2
Cry11Aa	Aedes albopictus	Aedes albopictus COMO	2014-06-12	11:30:00 AM	26	77	4	3	19	1
Cry4Ba	Aedes albopictus	Aedes albopictus COMO	2014-05-14	9:50:00 AM	26.3	56	0	1	0	20
Cry4Ba	Aedes albopictus	Aedes albopictus COMO	2014-05-14	9:50:00 AM	26.3	56	0	2	0	20
Cry4Ba	Aedes albopictus	Aedes albopictus COMO	2014-05-14	9:50:00 AM	26.3	56	0	3	0	20
Cry4Ba	Aedes albopictus	Aedes albopictus COMO	2014-05-14	9:50:00 AM	26.3	56	0.1	1	3	17
Cry4Ba	Aedes albopictus	Aedes albopictus COMO	2014-05-14	9:50:00 AM	26.3	56	0.1	2	2	18
Cry4Ba	Aedes albopictus	Aedes albopictus COMO	2014-05-14	9:50:00 AM	26.3	56	0.1	3	3	17
Cry4Ba	Aedes albopictus	Aedes albopictus COMO	2014-05-14	9:50:00 AM	26.3	56	0.2	1	4	16
Cry4Ba	Aedes albopictus	Aedes albopictus COMO	2014-05-14	9:50:00 AM	26.3	56	0.2	2	5	15
Cry4Ba	Aedes albopictus	Aedes albopictus COMO	2014-05-14	9:50:00 AM	26.3	56	0.2	3	7	13
Cry4Ba	Aedes albopictus	Aedes albopictus COMO	2014-05-14	9:50:00 AM	26.3	56	0.5	1	11	9
Cry4Ba	Aedes albopictus	Aedes albopictus COMO	2014-05-14	9:50:00 AM	26.3	56	0.5	2	8	12
Cry4Ba	Aedes albopictus	Aedes albopictus COMO	2014-05-14	9:50:00 AM	26.3	56	0.5	3	9	11
Cry4Ba	Aedes albopictus	Aedes albopictus COMO	2014-05-14	9:50:00 AM	26.3	56	2	1	15	5
Cry4Ba	Aedes albopictus	Aedes albopictus COMO	2014-05-14	9:50:00 AM	26.3	56	2	2	14	6
Cry4Ba	Aedes albopictus	Aedes albopictus COMO	2014-05-14	9:50:00 AM	26.3	56	2	3	10	10
Cry4Ba	Aedes albopictus	Aedes albopictus COMO	2014-05-14	9:50:00 AM	26.3	56	3	1	18	2
Cry4Ba	Aedes albopictus	Aedes albopictus COMO	2014-05-14	9:50:00 AM	26.3	56	3	2	19	1
Cry4Ba	Aedes albopictus	Aedes albopictus COMO	2014-05-14	9:50:00 AM	26.3	56	3	3	16	4
Cry4Ba	Aedes albopictus	Aedes albopictus COMO	2014-05-15	11:50:00 AM	26.2	50	0	1	0	20
Cry4Ba	Aedes albopictus	Aedes albopictus COMO	2014-05-15	11:50:00 AM	26.2	50	0	2	0	20
Cry4Ba	Aedes albopictus	Aedes albopictus COMO	2014-05-15	11:50:00 AM	26.2	50	0	3	0	20
Cry4Ba	Aedes albopictus	Aedes albopictus COMO	2014-05-15	11:50:00 AM	26.2	50	0.1	1	6	14
Cry4Ba	Aedes albopictus	Aedes albopictus COMO	2014-05-15	11:50:00 AM	26.2	50	0.1	2	3	17
Cry4Ba	Aedes albopictus	Aedes albopictus COMO	2014-05-15	11:50:00 AM	26.2	50	0.1	3	2	18
Cry4Ba	Aedes albopictus	Aedes albopictus COMO	2014-05-15	11:50:00 AM	26.2	50	0.5	1	4	16
Cry4Ba	Aedes albopictus	Aedes albopictus COMO	2014-05-15	11:50:00 AM	26.2	50	0.5	2	6	14
Cry4Ba	Aedes albopictus	Aedes albopictus COMO	2014-05-15	11:50:00 AM	26.2	50	0.5	3	11	9
Cry4Ba	Aedes albopictus	Aedes albopictus COMO	2014-05-15	11:50:00 AM	26.2	50	1	1	12	8
Cry4Ba	Aedes albopictus	Aedes albopictus COMO	2014-05-15	11:50:00 AM	26.2	50	1	2	11	9
Cry4Ba	Aedes albopictus	Aedes albopictus COMO	2014-05-15	11:50:00 AM	26.2	50	1	3	7	13
Cry4Ba	Aedes albopictus	Aedes albopictus COMO	2014-05-15	11:50:00 AM	26.2	50	2	1	11	9
Cry4Ba	Aedes albopictus	Aedes albopictus COMO	2014-05-15	11:50:00 AM	26.2	50	2	2	10	10
Cry4Ba	Aedes albopictus	Aedes albopictus COMO	2014-05-15	11:50:00 AM	26.2	50	2	3	15	5
Cry4Ba	Aedes albopictus	Aedes albopictus COMO	2014-05-15	11:50:00 AM	26.2	50	5	1	15	5
Cry4Ba	Aedes albopictus	Aedes albopictus COMO	2014-05-15	11:50:00 AM	26.2	50	5	2	16	4
Cry4Ba	Aedes albopictus	Aedes albopictus COMO	2014-05-15	11:50:00 AM	26.2	50	5	3	18	2
Cry4Ba	Aedes albopictus	Aedes albopictus COMO	2014-05-30	1:10:00 PM	26.3	56	0	1	0	20
Cry4Ba	Aedes albopictus	Aedes albopictus COMO	2014-05-30	1:10:00 PM	26.3	56	0	2	1	19
Cry4Ba	Aedes albopictus	Aedes albopictus COMO	2014-05-30	1:10:00 PM	26.3	56	0	3	NA	NA
Cry4Ba	Aedes albopictus	Aedes albopictus COMO	2014-05-30	1:10:00 PM	26.3	56	0.2	1	3	17
Cry4Ba	Aedes albopictus	Aedes albopictus COMO	2014-05-30	1:10:00 PM	26.3	56	0.2	2	4	16
Cry4Ba	Aedes albopictus	Aedes albopictus COMO	2014-05-30	1:10:00 PM	26.3	56	0.2	3	9	11
Cry4Ba	Aedes albopictus	Aedes albopictus COMO	2014-05-30	1:10:00 PM	26.3	56	0.5	1	5	15
Cry4Ba	Aedes albopictus	Aedes albopictus COMO	2014-05-30	1:10:00 PM	26.3	56	0.5	2	8	12
Cry4Ba	Aedes albopictus	Aedes albopictus COMO	2014-05-30	1:10:00 PM	26.3	56	0.5	3	9	11
Cry4Ba	Aedes albopictus	Aedes albopictus COMO	2014-05-30	1:10:00 PM	26.3	56	1	1	11	9
Cry4Ba	Aedes albopictus	Aedes albopictus COMO	2014-05-30	1:10:00 PM	26.3	56	1	2	9	11
Cry4Ba	Aedes albopictus	Aedes albopictus COMO	2014-05-30	1:10:00 PM	26.3	56	1	3	11	9
Cry4Ba	Aedes albopictus	Aedes albopictus COMO	2014-05-30	1:10:00 PM	26.3	56	2	1	12	8
Cry4Ba	Aedes albopictus	Aedes albopictus COMO	2014-05-30	1:10:00 PM	26.3	56	2	2	15	5
Cry4Ba	Aedes albopictus	Aedes albopictus COMO	2014-05-30	1:10:00 PM	26.3	56	2	3	13	7
Cry4Ba	Aedes albopictus	Aedes albopictus COMO	2014-05-30	1:10:00 PM	26.3	56	3	1	15	5
Cry4Ba	Aedes albopictus	Aedes albopictus COMO	2014-05-30	1:10:00 PM	26.3	56	3	2	17	3
Cry4Ba	Aedes albopictus	Aedes albopictus COMO	2014-05-30	1:10:00 PM	26.3	56	3	3	18	2
VectoMax	Aedes albopictus	Aedes albopictus COMO	2014-06-03	9:30:00 AM	26	75	0	1	1	19
VectoMax	Aedes albopictus	Aedes albopictus COMO	2014-06-03	9:30:00 AM	26	75	0	2	0	20
VectoMax	Aedes albopictus	Aedes albopictus COMO	2014-06-03	9:30:00 AM	26	75	0	3	0	20
VectoMax	Aedes albopictus	Aedes albopictus COMO	2014-06-03	9:30:00 AM	26	75	0.05	1	6	14
VectoMax	Aedes albopictus	Aedes albopictus COMO	2014-06-03	9:30:00 AM	26	75	0.05	2	4	16
VectoMax	Aedes albopictus	Aedes albopictus COMO	2014-06-03	9:30:00 AM	26	75	0.05	3	3	17
VectoMax	Aedes albopictus	Aedes albopictus COMO	2014-06-03	9:30:00 AM	26	75	0.08	1	14	6
VectoMax	Aedes albopictus	Aedes albopictus COMO	2014-06-03	9:30:00 AM	26	75	0.08	2	13	7
VectoMax	Aedes albopictus	Aedes albopictus COMO	2014-06-03	9:30:00 AM	26	75	0.08	3	13	7
VectoMax	Aedes albopictus	Aedes albopictus COMO	2014-06-03	9:30:00 AM	26	75	0.13	1	17	3
VectoMax	Aedes albopictus	Aedes albopictus COMO	2014-06-03	9:30:00 AM	26	75	0.13	2	16	4
VectoMax	Aedes albopictus	Aedes albopictus COMO	2014-06-03	9:30:00 AM	26	75	0.13	3	19	1
VectoMax	Aedes albopictus	Aedes albopictus COMO	2014-06-03	9:30:00 AM	26	75	0.15	1	16	4
VectoMax	Aedes albopictus	Aedes albopictus COMO	2014-06-03	9:30:00 AM	26	75	0.15	2	19	1
VectoMax	Aedes albopictus	Aedes albopictus COMO	2014-06-03	9:30:00 AM	26	75	0.15	3	20	0
VectoMax	Aedes albopictus	Aedes albopictus COMO	2014-06-03	9:30:00 AM	26	75	0.18	1	20	0
VectoMax	Aedes albopictus	Aedes albopictus COMO	2014-06-03	9:30:00 AM	26	75	0.18	2	20	0
VectoMax	Aedes albopictus	Aedes albopictus COMO	2014-06-03	9:30:00 AM	26	75	0.18	3	20	0
VectoMax	Aedes albopictus	Aedes albopictus COMO	2014-07-07	11:30:00 AM	25	46	0	1	0	20
VectoMax	Aedes albopictus	Aedes albopictus COMO	2014-07-07	11:30:00 AM	25	46	0	2	0	20
VectoMax	Aedes albopictus	Aedes albopictus COMO	2014-07-07	11:30:00 AM	25	46	0	3	0	20
VectoMax	Aedes albopictus	Aedes albopictus COMO	2014-07-07	11:30:00 AM	25	46	0.05	1	3	17
VectoMax	Aedes albopictus	Aedes albopictus COMO	2014-07-07	11:30:00 AM	25	46	0.05	2	5	15
VectoMax	Aedes albopictus	Aedes albopictus COMO	2014-07-07	11:30:00 AM	25	46	0.05	3	4	16
VectoMax	Aedes albopictus	Aedes albopictus COMO	2014-07-07	11:30:00 AM	25	46	0.08	1	10	10
VectoMax	Aedes albopictus	Aedes albopictus COMO	2014-07-07	11:30:00 AM	25	46	0.08	2	12	8
VectoMax	Aedes albopictus	Aedes albopictus COMO	2014-07-07	11:30:00 AM	25	46	0.08	3	13	7
VectoMax	Aedes albopictus	Aedes albopictus COMO	2014-07-07	11:30:00 AM	25	46	0.1	1	13	7
VectoMax	Aedes albopictus	Aedes albopictus COMO	2014-07-07	11:30:00 AM	25	46	0.1	2	15	5
VectoMax	Aedes albopictus	Aedes albopictus COMO	2014-07-07	11:30:00 AM	25	46	0.1	3	16	4
VectoMax	Aedes albopictus	Aedes albopictus COMO	2014-07-07	11:30:00 AM	25	46	0.13	1	17	3
VectoMax	Aedes albopictus	Aedes albopictus COMO	2014-07-07	11:30:00 AM	25	46	0.13	2	17	3
VectoMax	Aedes albopictus	Aedes albopictus COMO	2014-07-07	11:30:00 AM	25	46	0.13	3	18	2
VectoMax	Aedes albopictus	Aedes albopictus COMO	2014-07-07	11:30:00 AM	25	46	0.15	1	18	2
VectoMax	Aedes albopictus	Aedes albopictus COMO	2014-07-07	11:30:00 AM	25	46	0.15	2	19	1
VectoMax	Aedes albopictus	Aedes albopictus COMO	2014-07-07	11:30:00 AM	25	46	0.15	3	17	3
VectoMax	Aedes albopictus	Aedes albopictus COMO	2014-07-07	11:30:00 AM	25	46	0.18	1	20	0
VectoMax	Aedes albopictus	Aedes albopictus COMO	2014-07-07	11:30:00 AM	25	46	0.18	2	20	0
VectoMax	Aedes albopictus	Aedes albopictus COMO	2014-07-07	11:30:00 AM	25	46	0.18	3	20	0
VectoMax	Aedes albopictus	Aedes albopictus COMO	2014-06-10	9:30:00 AM	25.2	61	0	1	0	20
VectoMax	Aedes albopictus	Aedes albopictus COMO	2014-06-10	9:30:00 AM	25.2	61	0	2	0	20
VectoMax	Aedes albopictus	Aedes albopictus COMO	2014-06-10	9:30:00 AM	25.2	61	0	3	NA	NA
VectoMax	Aedes albopictus	Aedes albopictus COMO	2014-06-10	9:30:00 AM	25.2	61	0.03	1	1	19
VectoMax	Aedes albopictus	Aedes albopictus COMO	2014-06-10	9:30:00 AM	25.2	61	0.03	2	2	18
VectoMax	Aedes albopictus	Aedes albopictus COMO	2014-06-10	9:30:00 AM	25.2	61	0.03	3	1	19
VectoMax	Aedes albopictus	Aedes albopictus COMO	2014-06-10	9:30:00 AM	25.2	61	0.05	1	6	14
VectoMax	Aedes albopictus	Aedes albopictus COMO	2014-06-10	9:30:00 AM	25.2	61	0.05	2	3	17
VectoMax	Aedes albopictus	Aedes albopictus COMO	2014-06-10	9:30:00 AM	25.2	61	0.05	3	3	17
VectoMax	Aedes albopictus	Aedes albopictus COMO	2014-06-10	9:30:00 AM	25.2	61	0.08	1	7	13
VectoMax	Aedes albopictus	Aedes albopictus COMO	2014-06-10	9:30:00 AM	25.2	61	0.08	2	7	13
VectoMax	Aedes albopictus	Aedes albopictus COMO	2014-06-10	9:30:00 AM	25.2	61	0.08	3	8	12
VectoMax	Aedes albopictus	Aedes albopictus COMO	2014-06-10	9:30:00 AM	25.2	61	0.1	1	12	8
VectoMax	Aedes albopictus	Aedes albopictus COMO	2014-06-10	9:30:00 AM	25.2	61	0.1	2	12	8
VectoMax	Aedes albopictus	Aedes albopictus COMO	2014-06-10	9:30:00 AM	25.2	61	0.1	3	13	7
VectoMax	Aedes albopictus	Aedes albopictus COMO	2014-06-10	9:30:00 AM	25.2	61	0.13	1	18	2
VectoMax	Aedes albopictus	Aedes albopictus COMO	2014-06-10	9:30:00 AM	25.2	61	0.13	2	18	2
VectoMax	Aedes albopictus	Aedes albopictus COMO	2014-06-10	9:30:00 AM	25.2	61	0.13	3	14	6
Bti-IPS82	Aedes aegypti	Aedes aegypti ROCKFELLER	2010-09-01	4:30:00 PM	25	62.2	0	1	1	19
Bti-IPS82	Aedes aegypti	Aedes aegypti ROCKFELLER	2010-09-01	4:30:00 PM	25	62.2	0	2	1	19
Bti-IPS82	Aedes aegypti	Aedes aegypti ROCKFELLER	2010-09-01	4:30:00 PM	25	62.2	0	3	1	19
Bti-IPS82	Aedes aegypti	Aedes aegypti ROCKFELLER	2010-09-01	4:30:00 PM	25	62.2	0	1	5	15
Bti-IPS82	Aedes aegypti	Aedes aegypti ROCKFELLER	2010-09-01	4:30:00 PM	25	62.2	0	2	7	13
Bti-IPS82	Aedes aegypti	Aedes aegypti ROCKFELLER	2010-09-01	4:30:00 PM	25	62.2	0	3	2	18
Bti-IPS82	Aedes aegypti	Aedes aegypti ROCKFELLER	2010-09-01	4:30:00 PM	25	62.2	0.01	1	7	13
Bti-IPS82	Aedes aegypti	Aedes aegypti ROCKFELLER	2010-09-01	4:30:00 PM	25	62.2	0.01	2	5	15
Bti-IPS82	Aedes aegypti	Aedes aegypti ROCKFELLER	2010-09-01	4:30:00 PM	25	62.2	0.01	3	9	11
Bti-IPS82	Aedes aegypti	Aedes aegypti ROCKFELLER	2010-09-01	4:30:00 PM	25	62.2	0.01	1	9	11
Bti-IPS82	Aedes aegypti	Aedes aegypti ROCKFELLER	2010-09-01	4:30:00 PM	25	62.2	0.01	2	8	12
Bti-IPS82	Aedes aegypti	Aedes aegypti ROCKFELLER	2010-09-01	4:30:00 PM	25	62.2	0.01	3	10	10
Bti-IPS82	Aedes aegypti	Aedes aegypti ROCKFELLER	2010-09-01	4:30:00 PM	25	62.2	0.01	1	14	6
Bti-IPS82	Aedes aegypti	Aedes aegypti ROCKFELLER	2010-09-01	4:30:00 PM	25	62.2	0.01	2	11	9
Bti-IPS82	Aedes aegypti	Aedes aegypti ROCKFELLER	2010-09-01	4:30:00 PM	25	62.2	0.01	3	8	12
Bti-IPS82	Aedes aegypti	Aedes aegypti ROCKFELLER	2010-09-01	4:30:00 PM	25	62.2	0.02	1	15	5
Bti-IPS82	Aedes aegypti	Aedes aegypti ROCKFELLER	2010-09-01	4:30:00 PM	25	62.2	0.02	2	15	5
Bti-IPS82	Aedes aegypti	Aedes aegypti ROCKFELLER	2010-09-01	4:30:00 PM	25	62.2	0.02	3	13	7
Bti-IPS82	Aedes aegypti	Aedes aegypti ROCKFELLER	2010-09-01	4:30:00 PM	25	62.2	0.02	1	16	4
Bti-IPS82	Aedes aegypti	Aedes aegypti ROCKFELLER	2010-09-01	4:30:00 PM	25	62.2	0.02	2	20	0
Bti-IPS82	Aedes aegypti	Aedes aegypti ROCKFELLER	2010-09-01	4:30:00 PM	25	62.2	0.02	3	20	0
Bti-IPS82	Aedes aegypti	Aedes aegypti ROCKFELLER	2010-09-01	4:30:00 PM	25	62.2	0.03	1	20	0
Bti-IPS82	Aedes aegypti	Aedes aegypti ROCKFELLER	2010-09-01	4:30:00 PM	25	62.2	0.03	2	20	0
Bti-IPS82	Aedes aegypti	Aedes aegypti ROCKFELLER	2010-09-01	4:30:00 PM	25	62.2	0.03	3	18	2
Bti-IPS82	Aedes aegypti	Aedes aegypti ROCKFELLER	2010-09-14	10:40:00 AM	25.5	64	0	1	0	20
Bti-IPS82	Aedes aegypti	Aedes aegypti ROCKFELLER	2010-09-14	10:40:00 AM	25.5	64	0	2	0	20
Bti-IPS82	Aedes aegypti	Aedes aegypti ROCKFELLER	2010-09-14	10:40:00 AM	25.5	64	0	3	0	20
Bti-IPS82	Aedes aegypti	Aedes aegypti ROCKFELLER	2010-09-14	10:40:00 AM	25.5	64	0	1	1	19
Bti-IPS82	Aedes aegypti	Aedes aegypti ROCKFELLER	2010-09-14	10:40:00 AM	25.5	64	0	2	2	18
Bti-IPS82	Aedes aegypti	Aedes aegypti ROCKFELLER	2010-09-14	10:40:00 AM	25.5	64	0	3	1	19
Bti-IPS82	Aedes aegypti	Aedes aegypti ROCKFELLER	2010-09-14	10:40:00 AM	25.5	64	0	1	5	15
Bti-IPS82	Aedes aegypti	Aedes aegypti ROCKFELLER	2010-09-14	10:40:00 AM	25.5	64	0	2	6	14
Bti-IPS82	Aedes aegypti	Aedes aegypti ROCKFELLER	2010-09-14	10:40:00 AM	25.5	64	0	3	4	16
Bti-IPS82	Aedes aegypti	Aedes aegypti ROCKFELLER	2010-09-14	10:40:00 AM	25.5	64	0.01	1	8	12
Bti-IPS82	Aedes aegypti	Aedes aegypti ROCKFELLER	2010-09-14	10:40:00 AM	25.5	64	0.01	2	10	10
Bti-IPS82	Aedes aegypti	Aedes aegypti ROCKFELLER	2010-09-14	10:40:00 AM	25.5	64	0.01	3	7	13
Bti-IPS82	Aedes aegypti	Aedes aegypti ROCKFELLER	2010-09-14	10:40:00 AM	25.5	64	0.01	1	10	10
Bti-IPS82	Aedes aegypti	Aedes aegypti ROCKFELLER	2010-09-14	10:40:00 AM	25.5	64	0.01	2	8	12
Bti-IPS82	Aedes aegypti	Aedes aegypti ROCKFELLER	2010-09-14	10:40:00 AM	25.5	64	0.01	3	9	11
Bti-IPS82	Aedes aegypti	Aedes aegypti ROCKFELLER	2010-09-14	10:40:00 AM	25.5	64	0.02	1	16	4
Bti-IPS82	Aedes aegypti	Aedes aegypti ROCKFELLER	2010-09-14	10:40:00 AM	25.5	64	0.02	2	17	3
Bti-IPS82	Aedes aegypti	Aedes aegypti ROCKFELLER	2010-09-14	10:40:00 AM	25.5	64	0.02	3	12	8
Bti-IPS82	Aedes aegypti	Aedes aegypti ROCKFELLER	2010-09-14	10:40:00 AM	25.5	64	0.03	1	17	3
Bti-IPS82	Aedes aegypti	Aedes aegypti ROCKFELLER	2010-09-14	10:40:00 AM	25.5	64	0.03	2	16	4
Bti-IPS82	Aedes aegypti	Aedes aegypti ROCKFELLER	2010-09-14	10:40:00 AM	25.5	64	0.03	3	18	2
Bti-IPS82	Aedes aegypti	Aedes aegypti ROCKFELLER	2014-09-21	11:50:00 AM	26	65	0	1	1	19
Bti-IPS82	Aedes aegypti	Aedes aegypti ROCKFELLER	2014-09-21	11:50:00 AM	26	65	0	2	1	19
Bti-IPS82	Aedes aegypti	Aedes aegypti ROCKFELLER	2014-09-21	11:50:00 AM	26	65	0	3	1	19
Bti-IPS82	Aedes aegypti	Aedes aegypti ROCKFELLER	2014-09-21	11:50:00 AM	26	65	0	1	2	18
Bti-IPS82	Aedes aegypti	Aedes aegypti ROCKFELLER	2014-09-21	11:50:00 AM	26	65	0	2	5	15
Bti-IPS82	Aedes aegypti	Aedes aegypti ROCKFELLER	2014-09-21	11:50:00 AM	26	65	0	3	2	18
Bti-IPS82	Aedes aegypti	Aedes aegypti ROCKFELLER	2014-09-21	11:50:00 AM	26	65	0	1	7	13
Bti-IPS82	Aedes aegypti	Aedes aegypti ROCKFELLER	2014-09-21	11:50:00 AM	26	65	0	2	6	14
Bti-IPS82	Aedes aegypti	Aedes aegypti ROCKFELLER	2014-09-21	11:50:00 AM	26	65	0	3	8	12
Bti-IPS82	Aedes aegypti	Aedes aegypti ROCKFELLER	2014-09-21	11:50:00 AM	26	65	0.01	1	16	4
Bti-IPS82	Aedes aegypti	Aedes aegypti ROCKFELLER	2014-09-21	11:50:00 AM	26	65	0.01	2	15	5
Bti-IPS82	Aedes aegypti	Aedes aegypti ROCKFELLER	2014-09-21	11:50:00 AM	26	65	0.01	3	14	6
Bti-IPS82	Aedes aegypti	Aedes aegypti ROCKFELLER	2014-09-21	11:50:00 AM	26	65	0.02	1	16	4
Bti-IPS82	Aedes aegypti	Aedes aegypti ROCKFELLER	2014-09-21	11:50:00 AM	26	65	0.02	2	18	2
Bti-IPS82	Aedes aegypti	Aedes aegypti ROCKFELLER	2014-09-21	11:50:00 AM	26	65	0.02	3	15	5
Bti-IPS82	Aedes aegypti	Aedes aegypti ROCKFELLER	2014-09-21	11:50:00 AM	26	65	0.02	1	18	2
Bti-IPS82	Aedes aegypti	Aedes aegypti ROCKFELLER	2014-09-21	11:50:00 AM	26	65	0.02	2	18	2
Bti-IPS82	Aedes aegypti	Aedes aegypti ROCKFELLER	2014-09-21	11:50:00 AM	26	65	0.02	3	19	1
Bti-IPS82	Aedes aegypti	Aedes aegypti ROCKFELLER	2014-09-21	11:50:00 AM	26	65	0.03	1	19	1
Bti-IPS82	Aedes aegypti	Aedes aegypti ROCKFELLER	2014-09-21	11:50:00 AM	26	65	0.03	2	19	1
Bti-IPS82	Aedes aegypti	Aedes aegypti ROCKFELLER	2014-09-21	11:50:00 AM	26	65	0.03	3	19	1
Cry11Aa	Aedes aegypti	Aedes aegypti ROCKFELLER	2012-06-19	12:00:00 PM	26.2	68	0	1	0	20
Cry11Aa	Aedes aegypti	Aedes aegypti ROCKFELLER	2012-06-19	12:00:00 PM	26.2	68	0	2	0	20
Cry11Aa	Aedes aegypti	Aedes aegypti ROCKFELLER	2012-06-19	12:00:00 PM	26.2	68	0	3	0	20
Cry11Aa	Aedes aegypti	Aedes aegypti ROCKFELLER	2012-06-19	12:00:00 PM	26.2	68	0.05	1	2	18
Cry11Aa	Aedes aegypti	Aedes aegypti ROCKFELLER	2012-06-19	12:00:00 PM	26.2	68	0.05	2	7	13
Cry11Aa	Aedes aegypti	Aedes aegypti ROCKFELLER	2012-06-19	12:00:00 PM	26.2	68	0.05	3	6	14
Cry11Aa	Aedes aegypti	Aedes aegypti ROCKFELLER	2012-06-19	12:00:00 PM	26.2	68	0.1	1	3	17
Cry11Aa	Aedes aegypti	Aedes aegypti ROCKFELLER	2012-06-19	12:00:00 PM	26.2	68	0.1	2	12	8
Cry11Aa	Aedes aegypti	Aedes aegypti ROCKFELLER	2012-06-19	12:00:00 PM	26.2	68	0.1	3	6	14
Cry11Aa	Aedes aegypti	Aedes aegypti ROCKFELLER	2012-06-19	12:00:00 PM	26.2	68	0.15	1	11	9
Cry11Aa	Aedes aegypti	Aedes aegypti ROCKFELLER	2012-06-19	12:00:00 PM	26.2	68	0.15	2	7	13
Cry11Aa	Aedes aegypti	Aedes aegypti ROCKFELLER	2012-06-19	12:00:00 PM	26.2	68	0.15	3	12	8
Cry11Aa	Aedes aegypti	Aedes aegypti ROCKFELLER	2012-06-19	12:00:00 PM	26.2	68	0.5	1	19	1
Cry11Aa	Aedes aegypti	Aedes aegypti ROCKFELLER	2012-06-19	12:00:00 PM	26.2	68	0.5	2	17	3
Cry11Aa	Aedes aegypti	Aedes aegypti ROCKFELLER	2012-06-19	12:00:00 PM	26.2	68	0.5	3	12	8
Cry11Aa	Aedes aegypti	Aedes aegypti ROCKFELLER	2012-06-19	12:00:00 PM	26.2	68	1	1	15	5
Cry11Aa	Aedes aegypti	Aedes aegypti ROCKFELLER	2012-06-19	12:00:00 PM	26.2	68	1	2	18	2
Cry11Aa	Aedes aegypti	Aedes aegypti ROCKFELLER	2012-06-19	12:00:00 PM	26.2	68	1	3	20	0
Cry11Aa	Aedes aegypti	Aedes aegypti ROCKFELLER	2012-06-22	9:30:00 AM	26.5	67	0	1	0	20
Cry11Aa	Aedes aegypti	Aedes aegypti ROCKFELLER	2012-06-22	9:30:00 AM	26.5	67	0	2	1	19
Cry11Aa	Aedes aegypti	Aedes aegypti ROCKFELLER	2012-06-22	9:30:00 AM	26.5	67	0	3	0	20
Cry11Aa	Aedes aegypti	Aedes aegypti ROCKFELLER	2012-06-22	9:30:00 AM	26.5	67	0.05	1	2	18
Cry11Aa	Aedes aegypti	Aedes aegypti ROCKFELLER	2012-06-22	9:30:00 AM	26.5	67	0.05	2	7	13
Cry11Aa	Aedes aegypti	Aedes aegypti ROCKFELLER	2012-06-22	9:30:00 AM	26.5	67	0.05	3	7	13
Cry11Aa	Aedes aegypti	Aedes aegypti ROCKFELLER	2012-06-22	9:30:00 AM	26.5	67	0.1	1	8	12
Cry11Aa	Aedes aegypti	Aedes aegypti ROCKFELLER	2012-06-22	9:30:00 AM	26.5	67	0.1	2	8	12
Cry11Aa	Aedes aegypti	Aedes aegypti ROCKFELLER	2012-06-22	9:30:00 AM	26.5	67	0.1	3	10	10
Cry11Aa	Aedes aegypti	Aedes aegypti ROCKFELLER	2012-06-22	9:30:00 AM	26.5	67	0.2	1	12	8
Cry11Aa	Aedes aegypti	Aedes aegypti ROCKFELLER	2012-06-22	9:30:00 AM	26.5	67	0.2	2	6	14
Cry11Aa	Aedes aegypti	Aedes aegypti ROCKFELLER	2012-06-22	9:30:00 AM	26.5	67	0.2	3	10	10
Cry11Aa	Aedes aegypti	Aedes aegypti ROCKFELLER	2012-06-22	9:30:00 AM	26.5	67	0.4	1	17	3
Cry11Aa	Aedes aegypti	Aedes aegypti ROCKFELLER	2012-06-22	9:30:00 AM	26.5	67	0.4	2	19	1
Cry11Aa	Aedes aegypti	Aedes aegypti ROCKFELLER	2012-06-22	9:30:00 AM	26.5	67	0.4	3	14	6
Cry11Aa	Aedes aegypti	Aedes aegypti ROCKFELLER	2012-06-22	9:30:00 AM	26.5	67	1	1	15	5
Cry11Aa	Aedes aegypti	Aedes aegypti ROCKFELLER	2012-06-22	9:30:00 AM	26.5	67	1	2	18	2
Cry11Aa	Aedes aegypti	Aedes aegypti ROCKFELLER	2012-06-22	9:30:00 AM	26.5	67	1	3	18	2
Cry11Aa	Aedes aegypti	Aedes aegypti ROCKFELLER	2012-06-28	4:00:00 PM	25	58	0	1	0	20
Cry11Aa	Aedes aegypti	Aedes aegypti ROCKFELLER	2012-06-28	4:00:00 PM	25	58	0	2	0	20
Cry11Aa	Aedes aegypti	Aedes aegypti ROCKFELLER	2012-06-28	4:00:00 PM	25	58	0	3	0	20
Cry11Aa	Aedes aegypti	Aedes aegypti ROCKFELLER	2012-06-28	4:00:00 PM	25	58	0.05	1	4	16
Cry11Aa	Aedes aegypti	Aedes aegypti ROCKFELLER	2012-06-28	4:00:00 PM	25	58	0.05	2	5	15
Cry11Aa	Aedes aegypti	Aedes aegypti ROCKFELLER	2012-06-28	4:00:00 PM	25	58	0.05	3	8	12
Cry11Aa	Aedes aegypti	Aedes aegypti ROCKFELLER	2012-06-28	4:00:00 PM	25	58	0.1	1	7	13
Cry11Aa	Aedes aegypti	Aedes aegypti ROCKFELLER	2012-06-28	4:00:00 PM	25	58	0.1	2	9	11
Cry11Aa	Aedes aegypti	Aedes aegypti ROCKFELLER	2012-06-28	4:00:00 PM	25	58	0.1	3	9	11
Cry11Aa	Aedes aegypti	Aedes aegypti ROCKFELLER	2012-06-28	4:00:00 PM	25	58	0.2	1	11	9
Cry11Aa	Aedes aegypti	Aedes aegypti ROCKFELLER	2012-06-28	4:00:00 PM	25	58	0.2	2	7	13
Cry11Aa	Aedes aegypti	Aedes aegypti ROCKFELLER	2012-06-28	4:00:00 PM	25	58	0.2	3	10	10
Cry11Aa	Aedes aegypti	Aedes aegypti ROCKFELLER	2012-06-28	4:00:00 PM	25	58	0.4	1	14	6
Cry11Aa	Aedes aegypti	Aedes aegypti ROCKFELLER	2012-06-28	4:00:00 PM	25	58	0.4	2	10	10
Cry11Aa	Aedes aegypti	Aedes aegypti ROCKFELLER	2012-06-28	4:00:00 PM	25	58	0.4	3	16	4
Cry11Aa	Aedes aegypti	Aedes aegypti ROCKFELLER	2012-06-28	4:00:00 PM	25	58	1	1	18	2
Cry11Aa	Aedes aegypti	Aedes aegypti ROCKFELLER	2012-06-28	4:00:00 PM	25	58	1	2	19	1
Cry11Aa	Aedes aegypti	Aedes aegypti ROCKFELLER	2012-06-28	4:00:00 PM	25	58	1	3	17	3
Cry4Ba	Aedes aegypti	Aedes aegypti ROCKFELLER	2012-06-22	12:00:00 PM	26.7	59	0	1	0	20
Cry4Ba	Aedes aegypti	Aedes aegypti ROCKFELLER	2012-06-22	12:00:00 PM	26.7	59	0	2	0	20
Cry4Ba	Aedes aegypti	Aedes aegypti ROCKFELLER	2012-06-22	12:00:00 PM	26.7	59	0	3	0	20
Cry4Ba	Aedes aegypti	Aedes aegypti ROCKFELLER	2012-06-22	12:00:00 PM	26.7	59	0.1	1	10	10
Cry4Ba	Aedes aegypti	Aedes aegypti ROCKFELLER	2012-06-22	12:00:00 PM	26.7	59	0.1	2	6	14
Cry4Ba	Aedes aegypti	Aedes aegypti ROCKFELLER	2012-06-22	12:00:00 PM	26.7	59	0.1	3	7	13
Cry4Ba	Aedes aegypti	Aedes aegypti ROCKFELLER	2012-06-22	12:00:00 PM	26.7	59	0.3	1	9	11
Cry4Ba	Aedes aegypti	Aedes aegypti ROCKFELLER	2012-06-22	12:00:00 PM	26.7	59	0.3	2	13	7
Cry4Ba	Aedes aegypti	Aedes aegypti ROCKFELLER	2012-06-22	12:00:00 PM	26.7	59	0.3	3	15	5
Cry4Ba	Aedes aegypti	Aedes aegypti ROCKFELLER	2012-06-22	12:00:00 PM	26.7	59	1	1	14	6
Cry4Ba	Aedes aegypti	Aedes aegypti ROCKFELLER	2012-06-22	12:00:00 PM	26.7	59	1	2	16	4
Cry4Ba	Aedes aegypti	Aedes aegypti ROCKFELLER	2012-06-22	12:00:00 PM	26.7	59	1	3	16	4
Cry4Ba	Aedes aegypti	Aedes aegypti ROCKFELLER	2012-06-22	12:00:00 PM	26.7	59	5	1	17	3
Cry4Ba	Aedes aegypti	Aedes aegypti ROCKFELLER	2012-06-22	12:00:00 PM	26.7	59	5	2	16	4
Cry4Ba	Aedes aegypti	Aedes aegypti ROCKFELLER	2012-06-22	12:00:00 PM	26.7	59	5	3	18	2
Cry4Ba	Aedes aegypti	Aedes aegypti ROCKFELLER	2012-06-22	12:00:00 PM	26.7	59	10	1	16	4
Cry4Ba	Aedes aegypti	Aedes aegypti ROCKFELLER	2012-06-22	12:00:00 PM	26.7	59	10	2	19	1
Cry4Ba	Aedes aegypti	Aedes aegypti ROCKFELLER	2012-06-22	12:00:00 PM	26.7	59	10	3	18	2
Cry4Ba	Aedes aegypti	Aedes aegypti ROCKFELLER	2012-09-04	11:03:00 AM	25	53	0	1	1	19
Cry4Ba	Aedes aegypti	Aedes aegypti ROCKFELLER	2012-09-04	11:03:00 AM	25	53	0	2	0	20
Cry4Ba	Aedes aegypti	Aedes aegypti ROCKFELLER	2012-09-04	11:03:00 AM	25	53	0	3	1	19
Cry4Ba	Aedes aegypti	Aedes aegypti ROCKFELLER	2012-09-04	11:03:00 AM	25	53	0.1	1	5	15
Cry4Ba	Aedes aegypti	Aedes aegypti ROCKFELLER	2012-09-04	11:03:00 AM	25	53	0.1	2	7	13
Cry4Ba	Aedes aegypti	Aedes aegypti ROCKFELLER	2012-09-04	11:03:00 AM	25	53	0.1	3	8	12
Cry4Ba	Aedes aegypti	Aedes aegypti ROCKFELLER	2012-09-04	11:03:00 AM	25	53	0.5	1	13	7
Cry4Ba	Aedes aegypti	Aedes aegypti ROCKFELLER	2012-09-04	11:03:00 AM	25	53	0.5	2	12	8
Cry4Ba	Aedes aegypti	Aedes aegypti ROCKFELLER	2012-09-04	11:03:00 AM	25	53	0.5	3	18	2
Cry4Ba	Aedes aegypti	Aedes aegypti ROCKFELLER	2012-09-04	11:03:00 AM	25	53	1	1	16	4
Cry4Ba	Aedes aegypti	Aedes aegypti ROCKFELLER	2012-09-04	11:03:00 AM	25	53	1	2	15	5
Cry4Ba	Aedes aegypti	Aedes aegypti ROCKFELLER	2012-09-04	11:03:00 AM	25	53	1	3	16	4
Cry4Ba	Aedes aegypti	Aedes aegypti ROCKFELLER	2012-09-04	11:03:00 AM	25	53	5	1	18	2
Cry4Ba	Aedes aegypti	Aedes aegypti ROCKFELLER	2012-09-04	11:03:00 AM	25	53	5	2	18	2
Cry4Ba	Aedes aegypti	Aedes aegypti ROCKFELLER	2012-09-04	11:03:00 AM	25	53	5	3	17	3
Cry4Ba	Aedes aegypti	Aedes aegypti ROCKFELLER	2012-09-19	9:30:00 AM	25	52	0	1	1	19
Cry4Ba	Aedes aegypti	Aedes aegypti ROCKFELLER	2012-09-19	9:30:00 AM	25	52	0	2	0	20
Cry4Ba	Aedes aegypti	Aedes aegypti ROCKFELLER	2012-09-19	9:30:00 AM	25	52	0	3	0	20
Cry4Ba	Aedes aegypti	Aedes aegypti ROCKFELLER	2012-09-19	9:30:00 AM	25	52	0.05	1	1	19
Cry4Ba	Aedes aegypti	Aedes aegypti ROCKFELLER	2012-09-19	9:30:00 AM	25	52	0.05	2	2	18
Cry4Ba	Aedes aegypti	Aedes aegypti ROCKFELLER	2012-09-19	9:30:00 AM	25	52	0.05	3	0	20
Cry4Ba	Aedes aegypti	Aedes aegypti ROCKFELLER	2012-09-19	9:30:00 AM	25	52	0.1	1	4	16
Cry4Ba	Aedes aegypti	Aedes aegypti ROCKFELLER	2012-09-19	9:30:00 AM	25	52	0.1	2	6	14
Cry4Ba	Aedes aegypti	Aedes aegypti ROCKFELLER	2012-09-19	9:30:00 AM	25	52	0.1	3	3	17
Cry4Ba	Aedes aegypti	Aedes aegypti ROCKFELLER	2012-09-19	9:30:00 AM	25	52	0.5	1	11	9
Cry4Ba	Aedes aegypti	Aedes aegypti ROCKFELLER	2012-09-19	9:30:00 AM	25	52	0.5	2	11	9
Cry4Ba	Aedes aegypti	Aedes aegypti ROCKFELLER	2012-09-19	9:30:00 AM	25	52	0.5	3	10	10
Cry4Ba	Aedes aegypti	Aedes aegypti ROCKFELLER	2012-09-19	9:30:00 AM	25	52	1	1	12	8
Cry4Ba	Aedes aegypti	Aedes aegypti ROCKFELLER	2012-09-19	9:30:00 AM	25	52	1	2	15	5
Cry4Ba	Aedes aegypti	Aedes aegypti ROCKFELLER	2012-09-19	9:30:00 AM	25	52	1	3	16	4
Cry4Ba	Aedes aegypti	Aedes aegypti ROCKFELLER	2012-09-19	9:30:00 AM	25	52	3	1	16	4
Cry4Ba	Aedes aegypti	Aedes aegypti ROCKFELLER	2012-09-19	9:30:00 AM	25	52	3	2	15	5
Cry4Ba	Aedes aegypti	Aedes aegypti ROCKFELLER	2012-09-19	9:30:00 AM	25	52	3	3	17	3
Bti-IPS82	Aedes aegypti	Aedes aegypti SP	2013-03-22	2:30:00 PM	26	42	0	1	0	20
Bti-IPS82	Aedes aegypti	Aedes aegypti SP	2013-03-22	2:30:00 PM	26	42	0	2	0	20
Bti-IPS82	Aedes aegypti	Aedes aegypti SP	2013-03-22	2:30:00 PM	26	42	0	3	0	20
Bti-IPS82	Aedes aegypti	Aedes aegypti SP	2013-03-22	2:30:00 PM	26	42	0.01	1	2	18
Bti-IPS82	Aedes aegypti	Aedes aegypti SP	2013-03-22	2:30:00 PM	26	42	0.01	2	4	16
Bti-IPS82	Aedes aegypti	Aedes aegypti SP	2013-03-22	2:30:00 PM	26	42	0.01	3	3	17
Bti-IPS82	Aedes aegypti	Aedes aegypti SP	2013-03-22	2:30:00 PM	26	42	0.02	1	11	9
Bti-IPS82	Aedes aegypti	Aedes aegypti SP	2013-03-22	2:30:00 PM	26	42	0.02	2	9	11
Bti-IPS82	Aedes aegypti	Aedes aegypti SP	2013-03-22	2:30:00 PM	26	42	0.02	3	12	8
Bti-IPS82	Aedes aegypti	Aedes aegypti SP	2013-03-22	2:30:00 PM	26	42	0.03	1	20	0
Bti-IPS82	Aedes aegypti	Aedes aegypti SP	2013-03-22	2:30:00 PM	26	42	0.03	2	19	1
Bti-IPS82	Aedes aegypti	Aedes aegypti SP	2013-03-22	2:30:00 PM	26	42	0.03	3	20	0
Bti-IPS82	Aedes aegypti	Aedes aegypti SP	2013-03-22	2:30:00 PM	26	42	0.04	1	20	0
Bti-IPS82	Aedes aegypti	Aedes aegypti SP	2013-03-22	2:30:00 PM	26	42	0.04	2	20	0
Bti-IPS82	Aedes aegypti	Aedes aegypti SP	2013-03-22	2:30:00 PM	26	42	0.04	3	20	0
Bti-IPS82	Aedes aegypti	Aedes aegypti SP	2013-03-22	2:30:00 PM	26	42	0.05	1	20	0
Bti-IPS82	Aedes aegypti	Aedes aegypti SP	2013-03-22	2:30:00 PM	26	42	0.05	2	20	0
Bti-IPS82	Aedes aegypti	Aedes aegypti SP	2013-03-22	2:30:00 PM	26	42	0.05	3	20	0
Bti-IPS82	Aedes aegypti	Aedes aegypti SP	2013-03-26	5:30:00 PM	26	47	0	1	0	20
Bti-IPS82	Aedes aegypti	Aedes aegypti SP	2013-03-26	5:30:00 PM	26	47	0	2	0	20
Bti-IPS82	Aedes aegypti	Aedes aegypti SP	2013-03-26	5:30:00 PM	26	47	0	3	0	20
Bti-IPS82	Aedes aegypti	Aedes aegypti SP	2013-03-26	5:30:00 PM	26	47	0.01	1	4	16
Bti-IPS82	Aedes aegypti	Aedes aegypti SP	2013-03-26	5:30:00 PM	26	47	0.01	2	2	18
Bti-IPS82	Aedes aegypti	Aedes aegypti SP	2013-03-26	5:30:00 PM	26	47	0.01	3	3	17
Bti-IPS82	Aedes aegypti	Aedes aegypti SP	2013-03-26	5:30:00 PM	26	47	0.02	1	6	14
Bti-IPS82	Aedes aegypti	Aedes aegypti SP	2013-03-26	5:30:00 PM	26	47	0.02	2	10	10
Bti-IPS82	Aedes aegypti	Aedes aegypti SP	2013-03-26	5:30:00 PM	26	47	0.02	3	11	9
Bti-IPS82	Aedes aegypti	Aedes aegypti SP	2013-03-26	5:30:00 PM	26	47	0.03	1	16	4
Bti-IPS82	Aedes aegypti	Aedes aegypti SP	2013-03-26	5:30:00 PM	26	47	0.03	2	19	1
Bti-IPS82	Aedes aegypti	Aedes aegypti SP	2013-03-26	5:30:00 PM	26	47	0.03	3	6	14
Bti-IPS82	Aedes aegypti	Aedes aegypti SP	2013-03-26	5:30:00 PM	26	47	0.03	1	19	1
Bti-IPS82	Aedes aegypti	Aedes aegypti SP	2013-03-26	5:30:00 PM	26	47	0.03	2	16	4
Bti-IPS82	Aedes aegypti	Aedes aegypti SP	2013-03-26	5:30:00 PM	26	47	0.03	3	15	5
Bti-IPS82	Aedes aegypti	Aedes aegypti SP	2013-03-26	5:30:00 PM	26	47	0.04	1	20	0
Bti-IPS82	Aedes aegypti	Aedes aegypti SP	2013-03-26	5:30:00 PM	26	47	0.04	2	19	1
Bti-IPS82	Aedes aegypti	Aedes aegypti SP	2013-03-26	5:30:00 PM	26	47	0.04	3	19	1
Bti-IPS82	Aedes aegypti	Aedes aegypti SP	2013-04-08	11:00:00 AM	26.6	47	0	1	0	20
Bti-IPS82	Aedes aegypti	Aedes aegypti SP	2013-04-08	11:00:00 AM	26.6	47	0	2	0	20
Bti-IPS82	Aedes aegypti	Aedes aegypti SP	2013-04-08	11:00:00 AM	26.6	47	0	3	0	20
Bti-IPS82	Aedes aegypti	Aedes aegypti SP	2013-04-08	11:00:00 AM	26.6	47	0.01	1	4	16
Bti-IPS82	Aedes aegypti	Aedes aegypti SP	2013-04-08	11:00:00 AM	26.6	47	0.01	2	6	14
Bti-IPS82	Aedes aegypti	Aedes aegypti SP	2013-04-08	11:00:00 AM	26.6	47	0.01	3	4	16
Bti-IPS82	Aedes aegypti	Aedes aegypti SP	2013-04-08	11:00:00 AM	26.6	47	0.02	1	10	10
Bti-IPS82	Aedes aegypti	Aedes aegypti SP	2013-04-08	11:00:00 AM	26.6	47	0.02	2	14	6
Bti-IPS82	Aedes aegypti	Aedes aegypti SP	2013-04-08	11:00:00 AM	26.6	47	0.02	3	15	5
Bti-IPS82	Aedes aegypti	Aedes aegypti SP	2013-04-08	11:00:00 AM	26.6	47	0.02	1	15	5
Bti-IPS82	Aedes aegypti	Aedes aegypti SP	2013-04-08	11:00:00 AM	26.6	47	0.02	2	16	4
Bti-IPS82	Aedes aegypti	Aedes aegypti SP	2013-04-08	11:00:00 AM	26.6	47	0.02	3	11	9
Bti-IPS82	Aedes aegypti	Aedes aegypti SP	2013-04-08	11:00:00 AM	26.6	47	0.03	1	19	1
Bti-IPS82	Aedes aegypti	Aedes aegypti SP	2013-04-08	11:00:00 AM	26.6	47	0.03	2	17	3
Bti-IPS82	Aedes aegypti	Aedes aegypti SP	2013-04-08	11:00:00 AM	26.6	47	0.03	3	14	6
Bti-IPS82	Aedes aegypti	Aedes aegypti SP	2013-04-08	11:00:00 AM	26.6	47	0.03	1	19	1
Bti-IPS82	Aedes aegypti	Aedes aegypti SP	2013-04-08	11:00:00 AM	26.6	47	0.03	2	20	0
Bti-IPS82	Aedes aegypti	Aedes aegypti SP	2013-04-08	11:00:00 AM	26.6	47	0.03	3	16	4
Bti-IPS82	Aedes aegypti	Aedes aegypti SP	2013-04-08	11:00:00 AM	26.6	47	0.04	1	19	1
Bti-IPS82	Aedes aegypti	Aedes aegypti SP	2013-04-08	11:00:00 AM	26.6	47	0.04	2	20	0
Bti-IPS82	Aedes aegypti	Aedes aegypti SP	2013-04-08	11:00:00 AM	26.6	47	0.04	3	20	0
Cry11Aa	Aedes aegypti	Aedes aegypti SP	2013-06-04	11:00:00 AM	26.4	53	0	1	0	20
Cry11Aa	Aedes aegypti	Aedes aegypti SP	2013-06-04	11:00:00 AM	26.4	53	0	2	0	20
Cry11Aa	Aedes aegypti	Aedes aegypti SP	2013-06-04	11:00:00 AM	26.4	53	0	3	0	20
Cry11Aa	Aedes aegypti	Aedes aegypti SP	2013-06-04	11:00:00 AM	26.4	53	0.1	1	5	15
Cry11Aa	Aedes aegypti	Aedes aegypti SP	2013-06-04	11:00:00 AM	26.4	53	0.1	2	0	20
Cry11Aa	Aedes aegypti	Aedes aegypti SP	2013-06-04	11:00:00 AM	26.4	53	0.1	3	3	17
Cry11Aa	Aedes aegypti	Aedes aegypti SP	2013-06-04	11:00:00 AM	26.4	53	0.2	1	9	11
Cry11Aa	Aedes aegypti	Aedes aegypti SP	2013-06-04	11:00:00 AM	26.4	53	0.2	2	6	14
Cry11Aa	Aedes aegypti	Aedes aegypti SP	2013-06-04	11:00:00 AM	26.4	53	0.2	3	9	11
Cry11Aa	Aedes aegypti	Aedes aegypti SP	2013-06-04	11:00:00 AM	26.4	53	0.3	1	7	13
Cry11Aa	Aedes aegypti	Aedes aegypti SP	2013-06-04	11:00:00 AM	26.4	53	0.3	2	10	10
Cry11Aa	Aedes aegypti	Aedes aegypti SP	2013-06-04	11:00:00 AM	26.4	53	0.3	3	13	7
Cry11Aa	Aedes aegypti	Aedes aegypti SP	2013-06-04	11:00:00 AM	26.4	53	0.5	1	10	10
Cry11Aa	Aedes aegypti	Aedes aegypti SP	2013-06-04	11:00:00 AM	26.4	53	0.5	2	10	10
Cry11Aa	Aedes aegypti	Aedes aegypti SP	2013-06-04	11:00:00 AM	26.4	53	0.5	3	11	9
Cry11Aa	Aedes aegypti	Aedes aegypti SP	2013-06-04	11:00:00 AM	26.4	53	3	1	17	3
Cry11Aa	Aedes aegypti	Aedes aegypti SP	2013-06-04	11:00:00 AM	26.4	53	3	2	18	2
Cry11Aa	Aedes aegypti	Aedes aegypti SP	2013-06-04	11:00:00 AM	26.4	53	3	3	19	1
Cry11Aa	Aedes aegypti	Aedes aegypti SP	2016-06-13	6:30:00 PM	26.1	51	0	1	0	20
Cry11Aa	Aedes aegypti	Aedes aegypti SP	2016-06-13	6:30:00 PM	26.1	51	0	2	0	20
Cry11Aa	Aedes aegypti	Aedes aegypti SP	2016-06-13	6:30:00 PM	26.1	51	0	3	0	20
Cry11Aa	Aedes aegypti	Aedes aegypti SP	2016-06-13	6:30:00 PM	26.1	51	0.1	1	8	12
Cry11Aa	Aedes aegypti	Aedes aegypti SP	2016-06-13	6:30:00 PM	26.1	51	0.1	2	8	12
Cry11Aa	Aedes aegypti	Aedes aegypti SP	2016-06-13	6:30:00 PM	26.1	51	0.1	3	3	17
Cry11Aa	Aedes aegypti	Aedes aegypti SP	2016-06-13	6:30:00 PM	26.1	51	0.2	1	10	10
Cry11Aa	Aedes aegypti	Aedes aegypti SP	2016-06-13	6:30:00 PM	26.1	51	0.2	2	6	14
Cry11Aa	Aedes aegypti	Aedes aegypti SP	2016-06-13	6:30:00 PM	26.1	51	0.2	3	11	9
Cry11Aa	Aedes aegypti	Aedes aegypti SP	2016-06-13	6:30:00 PM	26.1	51	0.3	1	11	9
Cry11Aa	Aedes aegypti	Aedes aegypti SP	2016-06-13	6:30:00 PM	26.1	51	0.3	2	8	12
Cry11Aa	Aedes aegypti	Aedes aegypti SP	2016-06-13	6:30:00 PM	26.1	51	0.3	3	12	8
Cry11Aa	Aedes aegypti	Aedes aegypti SP	2016-06-13	6:30:00 PM	26.1	51	0.5	1	14	6
Cry11Aa	Aedes aegypti	Aedes aegypti SP	2016-06-13	6:30:00 PM	26.1	51	0.5	2	12	8
Cry11Aa	Aedes aegypti	Aedes aegypti SP	2016-06-13	6:30:00 PM	26.1	51	0.5	3	12	8
Cry11Aa	Aedes aegypti	Aedes aegypti SP	2016-06-13	6:30:00 PM	26.1	51	3	1	18	2
Cry11Aa	Aedes aegypti	Aedes aegypti SP	2016-06-13	6:30:00 PM	26.1	51	3	2	17	3
Cry11Aa	Aedes aegypti	Aedes aegypti SP	2016-06-13	6:30:00 PM	26.1	51	3	3	20	0
Cry11Aa	Aedes aegypti	Aedes aegypti SP	2013-05-31	11:00:00 AM	25.9	54	0	1	1	19
Cry11Aa	Aedes aegypti	Aedes aegypti SP	2013-05-31	11:00:00 AM	25.9	54	0	2	1	19
Cry11Aa	Aedes aegypti	Aedes aegypti SP	2013-05-31	11:00:00 AM	25.9	54	0	3	0	20
Cry11Aa	Aedes aegypti	Aedes aegypti SP	2013-05-31	11:00:00 AM	25.9	54	0.1	1	3	17
Cry11Aa	Aedes aegypti	Aedes aegypti SP	2013-05-31	11:00:00 AM	25.9	54	0.1	2	5	15
Cry11Aa	Aedes aegypti	Aedes aegypti SP	2013-05-31	11:00:00 AM	25.9	54	0.1	3	7	13
Cry11Aa	Aedes aegypti	Aedes aegypti SP	2013-05-31	11:00:00 AM	25.9	54	0.2	1	15	5
Cry11Aa	Aedes aegypti	Aedes aegypti SP	2013-05-31	11:00:00 AM	25.9	54	0.2	2	8	12
Cry11Aa	Aedes aegypti	Aedes aegypti SP	2013-05-31	11:00:00 AM	25.9	54	0.2	3	12	8
Cry11Aa	Aedes aegypti	Aedes aegypti SP	2013-05-31	11:00:00 AM	25.9	54	0.3	1	16	4
Cry11Aa	Aedes aegypti	Aedes aegypti SP	2013-05-31	11:00:00 AM	25.9	54	0.3	2	14	6
Cry11Aa	Aedes aegypti	Aedes aegypti SP	2013-05-31	11:00:00 AM	25.9	54	0.3	3	16	4
Cry11Aa	Aedes aegypti	Aedes aegypti SP	2013-05-31	11:00:00 AM	25.9	54	0.5	1	18	2
Cry11Aa	Aedes aegypti	Aedes aegypti SP	2013-05-31	11:00:00 AM	25.9	54	0.5	2	19	1
Cry11Aa	Aedes aegypti	Aedes aegypti SP	2013-05-31	11:00:00 AM	25.9	54	0.5	3	17	3
Cry11Aa	Aedes aegypti	Aedes aegypti SP	2013-05-31	11:00:00 AM	25.9	54	1.5	1	19	1
Cry11Aa	Aedes aegypti	Aedes aegypti SP	2013-05-31	11:00:00 AM	25.9	54	1.5	2	20	0
Cry11Aa	Aedes aegypti	Aedes aegypti SP	2013-05-31	11:00:00 AM	25.9	54	1.5	3	19	1
Cry11Aa	Aedes aegypti	Aedes aegypti SP	2013-05-31	11:00:00 AM	25.9	54	3	1	20	0
Cry11Aa	Aedes aegypti	Aedes aegypti SP	2013-05-31	11:00:00 AM	25.9	54	3	2	20	0
Cry11Aa	Aedes aegypti	Aedes aegypti SP	2013-05-31	11:00:00 AM	25.9	54	3	3	20	0
Cry4Ba	Aedes aegypti	Aedes aegypti SP	2013-06-13	6:50:00 PM	26.2	51	0	1	0	20
Cry4Ba	Aedes aegypti	Aedes aegypti SP	2013-06-13	6:50:00 PM	26.2	51	0	2	0	20
Cry4Ba	Aedes aegypti	Aedes aegypti SP	2013-06-13	6:50:00 PM	26.2	51	0	3	0	20
Cry4Ba	Aedes aegypti	Aedes aegypti SP	2013-06-13	6:50:00 PM	26.2	51	0.1	1	1	19
Cry4Ba	Aedes aegypti	Aedes aegypti SP	2013-06-13	6:50:00 PM	26.2	51	0.1	2	3	17
Cry4Ba	Aedes aegypti	Aedes aegypti SP	2013-06-13	6:50:00 PM	26.2	51	0.1	3	3	17
Cry4Ba	Aedes aegypti	Aedes aegypti SP	2013-06-13	6:50:00 PM	26.2	51	0.3	1	6	14
Cry4Ba	Aedes aegypti	Aedes aegypti SP	2013-06-13	6:50:00 PM	26.2	51	0.3	2	5	15
Cry4Ba	Aedes aegypti	Aedes aegypti SP	2013-06-13	6:50:00 PM	26.2	51	0.3	3	10	10
Cry4Ba	Aedes aegypti	Aedes aegypti SP	2013-06-13	6:50:00 PM	26.2	51	0.5	1	9	11
Cry4Ba	Aedes aegypti	Aedes aegypti SP	2013-06-13	6:50:00 PM	26.2	51	0.5	2	6	14
Cry4Ba	Aedes aegypti	Aedes aegypti SP	2013-06-13	6:50:00 PM	26.2	51	0.5	3	13	7
Cry4Ba	Aedes aegypti	Aedes aegypti SP	2013-06-13	6:50:00 PM	26.2	51	1	1	10	10
Cry4Ba	Aedes aegypti	Aedes aegypti SP	2013-06-13	6:50:00 PM	26.2	51	1	2	14	6
Cry4Ba	Aedes aegypti	Aedes aegypti SP	2013-06-13	6:50:00 PM	26.2	51	1	3	8	12
Cry4Ba	Aedes aegypti	Aedes aegypti SP	2013-06-13	6:50:00 PM	26.2	51	3	1	13	7
Cry4Ba	Aedes aegypti	Aedes aegypti SP	2013-06-13	6:50:00 PM	26.2	51	3	2	15	5
Cry4Ba	Aedes aegypti	Aedes aegypti SP	2013-06-13	6:50:00 PM	26.2	51	3	3	14	6
Cry4Ba	Aedes aegypti	Aedes aegypti SP	2013-06-13	6:50:00 PM	26.2	51	5	1	16	4
Cry4Ba	Aedes aegypti	Aedes aegypti SP	2013-06-13	6:50:00 PM	26.2	51	5	2	16	4
Cry4Ba	Aedes aegypti	Aedes aegypti SP	2013-06-13	6:50:00 PM	26.2	51	5	3	14	6
Cry4Ba	Aedes aegypti	Aedes aegypti SP	2013-06-04	10:50:00 AM	26.3	53	0	1	1	19
Cry4Ba	Aedes aegypti	Aedes aegypti SP	2013-06-04	10:50:00 AM	26.3	53	0	2	0	20
Cry4Ba	Aedes aegypti	Aedes aegypti SP	2013-06-04	10:50:00 AM	26.3	53	0	3	0	20
Cry4Ba	Aedes aegypti	Aedes aegypti SP	2013-06-04	10:50:00 AM	26.3	53	0.1	1	3	17
Cry4Ba	Aedes aegypti	Aedes aegypti SP	2013-06-04	10:50:00 AM	26.3	53	0.1	2	4	16
Cry4Ba	Aedes aegypti	Aedes aegypti SP	2013-06-04	10:50:00 AM	26.3	53	0.1	3	4	16
Cry4Ba	Aedes aegypti	Aedes aegypti SP	2013-06-04	10:50:00 AM	26.3	53	0.3	1	9	11
Cry4Ba	Aedes aegypti	Aedes aegypti SP	2013-06-04	10:50:00 AM	26.3	53	0.3	2	7	13
Cry4Ba	Aedes aegypti	Aedes aegypti SP	2013-06-04	10:50:00 AM	26.3	53	0.3	3	13	7
Cry4Ba	Aedes aegypti	Aedes aegypti SP	2013-06-04	10:50:00 AM	26.3	53	0.5	1	8	12
Cry4Ba	Aedes aegypti	Aedes aegypti SP	2013-06-04	10:50:00 AM	26.3	53	0.5	2	11	9
Cry4Ba	Aedes aegypti	Aedes aegypti SP	2013-06-04	10:50:00 AM	26.3	53	0.5	3	10	10
Cry4Ba	Aedes aegypti	Aedes aegypti SP	2013-06-04	10:50:00 AM	26.3	53	1	1	13	7
Cry4Ba	Aedes aegypti	Aedes aegypti SP	2013-06-04	10:50:00 AM	26.3	53	1	2	11	9
Cry4Ba	Aedes aegypti	Aedes aegypti SP	2013-06-04	10:50:00 AM	26.3	53	1	3	14	6
Cry4Ba	Aedes aegypti	Aedes aegypti SP	2013-06-04	10:50:00 AM	26.3	53	3	1	15	5
Cry4Ba	Aedes aegypti	Aedes aegypti SP	2013-06-04	10:50:00 AM	26.3	53	3	2	14	6
Cry4Ba	Aedes aegypti	Aedes aegypti SP	2013-06-04	10:50:00 AM	26.3	53	3	3	16	4
Cry4Ba	Aedes aegypti	Aedes aegypti SP	2013-06-04	2:30:00 PM	26.6	54	0	1	0	20
Cry4Ba	Aedes aegypti	Aedes aegypti SP	2013-06-04	2:30:00 PM	26.6	54	0	2	1	19
Cry4Ba	Aedes aegypti	Aedes aegypti SP	2013-06-04	2:30:00 PM	26.6	54	0	3	0	20
Cry4Ba	Aedes aegypti	Aedes aegypti SP	2013-06-04	2:30:00 PM	26.6	54	0.1	1	4	16
Cry4Ba	Aedes aegypti	Aedes aegypti SP	2013-06-04	2:30:00 PM	26.6	54	0.1	2	4	16
Cry4Ba	Aedes aegypti	Aedes aegypti SP	2013-06-04	2:30:00 PM	26.6	54	0.1	3	3	17
Cry4Ba	Aedes aegypti	Aedes aegypti SP	2013-06-04	2:30:00 PM	26.6	54	0.3	1	3	17
Cry4Ba	Aedes aegypti	Aedes aegypti SP	2013-06-04	2:30:00 PM	26.6	54	0.3	2	8	12
Cry4Ba	Aedes aegypti	Aedes aegypti SP	2013-06-04	2:30:00 PM	26.6	54	0.3	3	8	12
Cry4Ba	Aedes aegypti	Aedes aegypti SP	2013-06-04	2:30:00 PM	26.6	54	0.5	1	9	11
Cry4Ba	Aedes aegypti	Aedes aegypti SP	2013-06-04	2:30:00 PM	26.6	54	0.5	2	13	7
Cry4Ba	Aedes aegypti	Aedes aegypti SP	2013-06-04	2:30:00 PM	26.6	54	0.5	3	12	8
Cry4Ba	Aedes aegypti	Aedes aegypti SP	2013-06-04	2:30:00 PM	26.6	54	3	1	14	6
Cry4Ba	Aedes aegypti	Aedes aegypti SP	2013-06-04	2:30:00 PM	26.6	54	3	2	14	6
Cry4Ba	Aedes aegypti	Aedes aegypti SP	2013-06-04	2:30:00 PM	26.6	54	3	3	16	4
Cry4Ba	Aedes aegypti	Aedes aegypti SP	2013-06-04	2:30:00 PM	26.6	54	5	1	15	5
Cry4Ba	Aedes aegypti	Aedes aegypti SP	2013-06-04	2:30:00 PM	26.6	54	5	2	14	6
Cry4Ba	Aedes aegypti	Aedes aegypti SP	2013-06-04	2:30:00 PM	26.6	54	5	3	16	4
Bti-IPS82	Aedes aegypti	Aedes aegypti Rec_Lab	2012-10-02	5:00:00 PM	25.3	48	0	1	0	20
Bti-IPS82	Aedes aegypti	Aedes aegypti Rec_Lab	2012-10-02	5:00:00 PM	25.3	48	0	2	0	20
Bti-IPS82	Aedes aegypti	Aedes aegypti Rec_Lab	2012-10-02	5:00:00 PM	25.3	48	0	3	0	20
Bti-IPS82	Aedes aegypti	Aedes aegypti Rec_Lab	2012-10-02	5:00:00 PM	25.3	48	0.01	1	2	18
Bti-IPS82	Aedes aegypti	Aedes aegypti Rec_Lab	2012-10-02	5:00:00 PM	25.3	48	0.01	2	7	13
Bti-IPS82	Aedes aegypti	Aedes aegypti Rec_Lab	2012-10-02	5:00:00 PM	25.3	48	0.01	3	6	14
Bti-IPS82	Aedes aegypti	Aedes aegypti Rec_Lab	2012-10-02	5:00:00 PM	25.3	48	0.02	1	9	11
Bti-IPS82	Aedes aegypti	Aedes aegypti Rec_Lab	2012-10-02	5:00:00 PM	25.3	48	0.02	2	13	7
Bti-IPS82	Aedes aegypti	Aedes aegypti Rec_Lab	2012-10-02	5:00:00 PM	25.3	48	0.02	3	13	7
Bti-IPS82	Aedes aegypti	Aedes aegypti Rec_Lab	2012-10-02	5:00:00 PM	25.3	48	0.02	1	15	5
Bti-IPS82	Aedes aegypti	Aedes aegypti Rec_Lab	2012-10-02	5:00:00 PM	25.3	48	0.02	2	12	8
Bti-IPS82	Aedes aegypti	Aedes aegypti Rec_Lab	2012-10-02	5:00:00 PM	25.3	48	0.02	3	15	5
Bti-IPS82	Aedes aegypti	Aedes aegypti Rec_Lab	2012-10-02	5:00:00 PM	25.3	48	0.03	1	19	1
Bti-IPS82	Aedes aegypti	Aedes aegypti Rec_Lab	2012-10-02	5:00:00 PM	25.3	48	0.03	2	16	4
Bti-IPS82	Aedes aegypti	Aedes aegypti Rec_Lab	2012-10-02	5:00:00 PM	25.3	48	0.03	3	16	4
Bti-IPS82	Aedes aegypti	Aedes aegypti Rec_Lab	2012-10-02	5:00:00 PM	25.3	48	0.05	1	20	0
Bti-IPS82	Aedes aegypti	Aedes aegypti Rec_Lab	2012-10-02	5:00:00 PM	25.3	48	0.05	2	20	0
Bti-IPS82	Aedes aegypti	Aedes aegypti Rec_Lab	2012-10-02	5:00:00 PM	25.3	48	0.05	3	20	0
Bti-IPS82	Aedes aegypti	Aedes aegypti Rec_Lab	2012-10-03	12:00:00 PM	25.1	51	0	1	0	20
Bti-IPS82	Aedes aegypti	Aedes aegypti Rec_Lab	2012-10-03	12:00:00 PM	25.1	51	0	2	0	20
Bti-IPS82	Aedes aegypti	Aedes aegypti Rec_Lab	2012-10-03	12:00:00 PM	25.1	51	0	3	0	20
Bti-IPS82	Aedes aegypti	Aedes aegypti Rec_Lab	2012-10-03	12:00:00 PM	25.1	51	0.01	1	6	14
Bti-IPS82	Aedes aegypti	Aedes aegypti Rec_Lab	2012-10-03	12:00:00 PM	25.1	51	0.01	2	6	14
Bti-IPS82	Aedes aegypti	Aedes aegypti Rec_Lab	2012-10-03	12:00:00 PM	25.1	51	0.01	3	3	17
Bti-IPS82	Aedes aegypti	Aedes aegypti Rec_Lab	2012-10-03	12:00:00 PM	25.1	51	0.02	1	10	10
Bti-IPS82	Aedes aegypti	Aedes aegypti Rec_Lab	2012-10-03	12:00:00 PM	25.1	51	0.02	2	11	9
Bti-IPS82	Aedes aegypti	Aedes aegypti Rec_Lab	2012-10-03	12:00:00 PM	25.1	51	0.02	3	15	5
Bti-IPS82	Aedes aegypti	Aedes aegypti Rec_Lab	2012-10-03	12:00:00 PM	25.1	51	0.02	1	12	8
Bti-IPS82	Aedes aegypti	Aedes aegypti Rec_Lab	2012-10-03	12:00:00 PM	25.1	51	0.02	2	14	6
Bti-IPS82	Aedes aegypti	Aedes aegypti Rec_Lab	2012-10-03	12:00:00 PM	25.1	51	0.02	3	14	6
Bti-IPS82	Aedes aegypti	Aedes aegypti Rec_Lab	2012-10-03	12:00:00 PM	25.1	51	0.03	1	17	3
Bti-IPS82	Aedes aegypti	Aedes aegypti Rec_Lab	2012-10-03	12:00:00 PM	25.1	51	0.03	2	18	2
Bti-IPS82	Aedes aegypti	Aedes aegypti Rec_Lab	2012-10-03	12:00:00 PM	25.1	51	0.03	3	19	1
Bti-IPS82	Aedes aegypti	Aedes aegypti Rec_Lab	2012-10-03	12:00:00 PM	25.1	51	0.05	1	20	0
Bti-IPS82	Aedes aegypti	Aedes aegypti Rec_Lab	2012-10-03	12:00:00 PM	25.1	51	0.05	2	20	0
Bti-IPS82	Aedes aegypti	Aedes aegypti Rec_Lab	2012-10-03	12:00:00 PM	25.1	51	0.05	3	20	0
Bti-IPS82	Aedes aegypti	Aedes aegypti Rec_Lab	2012-09-25	12:30:00 PM	25.6	51	0	1	0	20
Bti-IPS82	Aedes aegypti	Aedes aegypti Rec_Lab	2012-09-25	12:30:00 PM	25.6	51	0	2	0	20
Bti-IPS82	Aedes aegypti	Aedes aegypti Rec_Lab	2012-09-25	12:30:00 PM	25.6	51	0	3	0	20
Bti-IPS82	Aedes aegypti	Aedes aegypti Rec_Lab	2012-09-25	12:30:00 PM	25.6	51	0.01	1	3	17
Bti-IPS82	Aedes aegypti	Aedes aegypti Rec_Lab	2012-09-25	12:30:00 PM	25.6	51	0.01	2	10	10
Bti-IPS82	Aedes aegypti	Aedes aegypti Rec_Lab	2012-09-25	12:30:00 PM	25.6	51	0.01	3	4	16
Bti-IPS82	Aedes aegypti	Aedes aegypti Rec_Lab	2012-09-25	12:30:00 PM	25.6	51	0.02	1	16	4
Bti-IPS82	Aedes aegypti	Aedes aegypti Rec_Lab	2012-09-25	12:30:00 PM	25.6	51	0.02	2	18	2
Bti-IPS82	Aedes aegypti	Aedes aegypti Rec_Lab	2012-09-25	12:30:00 PM	25.6	51	0.02	3	11	9
Bti-IPS82	Aedes aegypti	Aedes aegypti Rec_Lab	2012-09-25	12:30:00 PM	25.6	51	0.03	1	17	3
Bti-IPS82	Aedes aegypti	Aedes aegypti Rec_Lab	2012-09-25	12:30:00 PM	25.6	51	0.03	2	19	1
Bti-IPS82	Aedes aegypti	Aedes aegypti Rec_Lab	2012-09-25	12:30:00 PM	25.6	51	0.03	3	16	4
Bti-IPS82	Aedes aegypti	Aedes aegypti Rec_Lab	2012-09-25	12:30:00 PM	25.6	51	0.04	1	16	4
Bti-IPS82	Aedes aegypti	Aedes aegypti Rec_Lab	2012-09-25	12:30:00 PM	25.6	51	0.04	2	20	0
Bti-IPS82	Aedes aegypti	Aedes aegypti Rec_Lab	2012-09-25	12:30:00 PM	25.6	51	0.04	3	19	1
Bti-IPS82	Aedes aegypti	Aedes aegypti Rec_Lab	2012-09-25	12:30:00 PM	25.6	51	0.05	1	19	1
Bti-IPS82	Aedes aegypti	Aedes aegypti Rec_Lab	2012-09-25	12:30:00 PM	25.6	51	0.05	2	19	1
Bti-IPS82	Aedes aegypti	Aedes aegypti Rec_Lab	2012-09-25	12:30:00 PM	25.6	51	0.05	3	20	0
Bti-IPS82	Aedes aegypti	Aedes aegypti Recife Field (RF)	2011-07-11	12:00:00 PM	25.6	62	0	1	0	20
Bti-IPS82	Aedes aegypti	Aedes aegypti Recife Field (RF)	2011-07-11	12:00:00 PM	25.6	62	0	2	0	20
Bti-IPS82	Aedes aegypti	Aedes aegypti Recife Field (RF)	2011-07-11	12:00:00 PM	25.6	62	0	3	1	19
Bti-IPS82	Aedes aegypti	Aedes aegypti Recife Field (RF)	2011-07-11	12:00:00 PM	25.6	62	0.01	1	3	17
Bti-IPS82	Aedes aegypti	Aedes aegypti Recife Field (RF)	2011-07-11	12:00:00 PM	25.6	62	0.01	2	6	14
Bti-IPS82	Aedes aegypti	Aedes aegypti Recife Field (RF)	2011-07-11	12:00:00 PM	25.6	62	0.01	3	3	17
Bti-IPS82	Aedes aegypti	Aedes aegypti Recife Field (RF)	2011-07-11	12:00:00 PM	25.6	62	0.02	1	7	13
Bti-IPS82	Aedes aegypti	Aedes aegypti Recife Field (RF)	2011-07-11	12:00:00 PM	25.6	62	0.02	2	7	13
Bti-IPS82	Aedes aegypti	Aedes aegypti Recife Field (RF)	2011-07-11	12:00:00 PM	25.6	62	0.02	3	8	12
Bti-IPS82	Aedes aegypti	Aedes aegypti Recife Field (RF)	2011-07-11	12:00:00 PM	25.6	62	0.02	1	9	11
Bti-IPS82	Aedes aegypti	Aedes aegypti Recife Field (RF)	2011-07-11	12:00:00 PM	25.6	62	0.02	2	12	8
Bti-IPS82	Aedes aegypti	Aedes aegypti Recife Field (RF)	2011-07-11	12:00:00 PM	25.6	62	0.02	3	11	9
Bti-IPS82	Aedes aegypti	Aedes aegypti Recife Field (RF)	2011-07-11	12:00:00 PM	25.6	62	0.03	1	13	7
Bti-IPS82	Aedes aegypti	Aedes aegypti Recife Field (RF)	2011-07-11	12:00:00 PM	25.6	62	0.03	2	14	6
Bti-IPS82	Aedes aegypti	Aedes aegypti Recife Field (RF)	2011-07-11	12:00:00 PM	25.6	62	0.03	3	16	4
Bti-IPS82	Aedes aegypti	Aedes aegypti Recife Field (RF)	2011-07-11	12:00:00 PM	25.6	62	0.04	1	19	1
Bti-IPS82	Aedes aegypti	Aedes aegypti Recife Field (RF)	2011-07-11	12:00:00 PM	25.6	62	0.04	2	19	1
Bti-IPS82	Aedes aegypti	Aedes aegypti Recife Field (RF)	2011-07-11	12:00:00 PM	25.6	62	0.04	3	19	1
Bti-IPS82	Aedes aegypti	Aedes aegypti Recife Field (RF)	2011-07-11	12:30:00 PM	25.6	62	0	1	2	18
Bti-IPS82	Aedes aegypti	Aedes aegypti Recife Field (RF)	2011-07-11	12:30:00 PM	25.6	62	0	2	0	20
Bti-IPS82	Aedes aegypti	Aedes aegypti Recife Field (RF)	2011-07-11	12:30:00 PM	25.6	62	0	3	1	19
Bti-IPS82	Aedes aegypti	Aedes aegypti Recife Field (RF)	2011-07-11	12:30:00 PM	25.6	62	0.01	1	2	18
Bti-IPS82	Aedes aegypti	Aedes aegypti Recife Field (RF)	2011-07-11	12:30:00 PM	25.6	62	0.01	2	3	17
Bti-IPS82	Aedes aegypti	Aedes aegypti Recife Field (RF)	2011-07-11	12:30:00 PM	25.6	62	0.01	3	2	18
Bti-IPS82	Aedes aegypti	Aedes aegypti Recife Field (RF)	2011-07-11	12:30:00 PM	25.6	62	0.02	1	4	16
Bti-IPS82	Aedes aegypti	Aedes aegypti Recife Field (RF)	2011-07-11	12:30:00 PM	25.6	62	0.02	2	18	2
Bti-IPS82	Aedes aegypti	Aedes aegypti Recife Field (RF)	2011-07-11	12:30:00 PM	25.6	62	0.02	3	2	18
Bti-IPS82	Aedes aegypti	Aedes aegypti Recife Field (RF)	2011-07-11	12:30:00 PM	25.6	62	0.02	1	12	8
Bti-IPS82	Aedes aegypti	Aedes aegypti Recife Field (RF)	2011-07-11	12:30:00 PM	25.6	62	0.02	2	6	14
Bti-IPS82	Aedes aegypti	Aedes aegypti Recife Field (RF)	2011-07-11	12:30:00 PM	25.6	62	0.02	3	9	11
Bti-IPS82	Aedes aegypti	Aedes aegypti Recife Field (RF)	2011-07-11	12:30:00 PM	25.6	62	0.03	1	14	6
Bti-IPS82	Aedes aegypti	Aedes aegypti Recife Field (RF)	2011-07-11	12:30:00 PM	25.6	62	0.03	2	11	9
Bti-IPS82	Aedes aegypti	Aedes aegypti Recife Field (RF)	2011-07-11	12:30:00 PM	25.6	62	0.03	3	13	7
Bti-IPS82	Aedes aegypti	Aedes aegypti Recife Field (RF)	2011-07-11	12:30:00 PM	25.6	62	0.04	1	15	5
Bti-IPS82	Aedes aegypti	Aedes aegypti Recife Field (RF)	2011-07-11	12:30:00 PM	25.6	62	0.04	2	17	3
Bti-IPS82	Aedes aegypti	Aedes aegypti Recife Field (RF)	2011-07-11	12:30:00 PM	25.6	62	0.04	3	18	2
Bti-IPS82	Aedes aegypti	Aedes aegypti Recife Field (RF)	2011-07-21	11:45:00 AM	25	67	0	1	1	19
Bti-IPS82	Aedes aegypti	Aedes aegypti Recife Field (RF)	2011-07-21	11:45:00 AM	25	67	0	2	0	20
Bti-IPS82	Aedes aegypti	Aedes aegypti Recife Field (RF)	2011-07-21	11:45:00 AM	25	67	0	3	0	20
Bti-IPS82	Aedes aegypti	Aedes aegypti Recife Field (RF)	2011-07-21	11:45:00 AM	25	67	0	1	3	17
Bti-IPS82	Aedes aegypti	Aedes aegypti Recife Field (RF)	2011-07-21	11:45:00 AM	25	67	0	2	5	15
Bti-IPS82	Aedes aegypti	Aedes aegypti Recife Field (RF)	2011-07-21	11:45:00 AM	25	67	0	3	1	19
Bti-IPS82	Aedes aegypti	Aedes aegypti Recife Field (RF)	2011-07-21	11:45:00 AM	25	67	0.01	1	5	15
Bti-IPS82	Aedes aegypti	Aedes aegypti Recife Field (RF)	2011-07-21	11:45:00 AM	25	67	0.01	2	5	15
Bti-IPS82	Aedes aegypti	Aedes aegypti Recife Field (RF)	2011-07-21	11:45:00 AM	25	67	0.01	3	4	16
Bti-IPS82	Aedes aegypti	Aedes aegypti Recife Field (RF)	2011-07-21	11:45:00 AM	25	67	0.02	1	14	6
Bti-IPS82	Aedes aegypti	Aedes aegypti Recife Field (RF)	2011-07-21	11:45:00 AM	25	67	0.02	2	10	10
Bti-IPS82	Aedes aegypti	Aedes aegypti Recife Field (RF)	2011-07-21	11:45:00 AM	25	67	0.02	3	4	16
Bti-IPS82	Aedes aegypti	Aedes aegypti Recife Field (RF)	2011-07-21	11:45:00 AM	25	67	0.02	1	17	3
Bti-IPS82	Aedes aegypti	Aedes aegypti Recife Field (RF)	2011-07-21	11:45:00 AM	25	67	0.02	2	14	6
Bti-IPS82	Aedes aegypti	Aedes aegypti Recife Field (RF)	2011-07-21	11:45:00 AM	25	67	0.02	3	10	10
Bti-IPS82	Aedes aegypti	Aedes aegypti Recife Field (RF)	2011-07-21	11:45:00 AM	25	67	0.03	1	20	0
Bti-IPS82	Aedes aegypti	Aedes aegypti Recife Field (RF)	2011-07-21	11:45:00 AM	25	67	0.03	2	13	7
Bti-IPS82	Aedes aegypti	Aedes aegypti Recife Field (RF)	2011-07-21	11:45:00 AM	25	67	0.03	3	19	1
Bti-IPS82	Aedes aegypti	Aedes aegypti Recife Field (RF)	2011-07-21	11:45:00 AM	25	67	0.04	1	20	0
Bti-IPS82	Aedes aegypti	Aedes aegypti Recife Field (RF)	2011-07-21	11:45:00 AM	25	67	0.04	2	17	3
Bti-IPS82	Aedes aegypti	Aedes aegypti Recife Field (RF)	2011-07-21	11:45:00 AM	25	67	0.04	3	20	0
Bti-IPS82	Aedes aegypti	Aedes aegypti Recife Field (RF)	2011-07-25	12:00:00 PM	25.5	61	0	1	0	20
Bti-IPS82	Aedes aegypti	Aedes aegypti Recife Field (RF)	2011-07-25	12:00:00 PM	25.5	61	0	2	0	20
Bti-IPS82	Aedes aegypti	Aedes aegypti Recife Field (RF)	2011-07-25	12:00:00 PM	25.5	61	0	3	0	20
Bti-IPS82	Aedes aegypti	Aedes aegypti Recife Field (RF)	2011-07-25	12:00:00 PM	25.5	61	0	1	2	18
Bti-IPS82	Aedes aegypti	Aedes aegypti Recife Field (RF)	2011-07-25	12:00:00 PM	25.5	61	0	2	2	18
Bti-IPS82	Aedes aegypti	Aedes aegypti Recife Field (RF)	2011-07-25	12:00:00 PM	25.5	61	0	3	1	19
Bti-IPS82	Aedes aegypti	Aedes aegypti Recife Field (RF)	2011-07-25	12:00:00 PM	25.5	61	0.01	1	8	12
Bti-IPS82	Aedes aegypti	Aedes aegypti Recife Field (RF)	2011-07-25	12:00:00 PM	25.5	61	0.01	2	5	15
Bti-IPS82	Aedes aegypti	Aedes aegypti Recife Field (RF)	2011-07-25	12:00:00 PM	25.5	61	0.01	3	6	14
Bti-IPS82	Aedes aegypti	Aedes aegypti Recife Field (RF)	2011-07-25	12:00:00 PM	25.5	61	0.02	1	16	4
Bti-IPS82	Aedes aegypti	Aedes aegypti Recife Field (RF)	2011-07-25	12:00:00 PM	25.5	61	0.02	2	16	4
Bti-IPS82	Aedes aegypti	Aedes aegypti Recife Field (RF)	2011-07-25	12:00:00 PM	25.5	61	0.02	3	12	8
Bti-IPS82	Aedes aegypti	Aedes aegypti Recife Field (RF)	2011-07-25	12:00:00 PM	25.5	61	0.02	1	16	4
Bti-IPS82	Aedes aegypti	Aedes aegypti Recife Field (RF)	2011-07-25	12:00:00 PM	25.5	61	0.02	2	14	6
Bti-IPS82	Aedes aegypti	Aedes aegypti Recife Field (RF)	2011-07-25	12:00:00 PM	25.5	61	0.02	3	18	2
Bti-IPS82	Aedes aegypti	Aedes aegypti Recife Field (RF)	2011-07-25	12:00:00 PM	25.5	61	0.03	1	20	0
Bti-IPS82	Aedes aegypti	Aedes aegypti Recife Field (RF)	2011-07-25	12:00:00 PM	25.5	61	0.03	2	20	0
Bti-IPS82	Aedes aegypti	Aedes aegypti Recife Field (RF)	2011-07-25	12:00:00 PM	25.5	61	0.03	3	20	0
Bti-IPS82	Aedes aegypti	Aedes aegypti Recife Field (RF)	2011-08-16	ND	ND	ND	0	1	0	20
Bti-IPS82	Aedes aegypti	Aedes aegypti Recife Field (RF)	2011-08-16	ND	ND	ND	0	2	0	20
Bti-IPS82	Aedes aegypti	Aedes aegypti Recife Field (RF)	2011-08-16	ND	ND	ND	0	3	0	20
Bti-IPS82	Aedes aegypti	Aedes aegypti Recife Field (RF)	2011-08-16	ND	ND	ND	0	1	2	18
Bti-IPS82	Aedes aegypti	Aedes aegypti Recife Field (RF)	2011-08-16	ND	ND	ND	0	2	2	18
Bti-IPS82	Aedes aegypti	Aedes aegypti Recife Field (RF)	2011-08-16	ND	ND	ND	0	3	3	17
Bti-IPS82	Aedes aegypti	Aedes aegypti Recife Field (RF)	2011-08-16	ND	ND	ND	0.01	1	7	13
Bti-IPS82	Aedes aegypti	Aedes aegypti Recife Field (RF)	2011-08-16	ND	ND	ND	0.01	2	7	13
Bti-IPS82	Aedes aegypti	Aedes aegypti Recife Field (RF)	2011-08-16	ND	ND	ND	0.01	3	6	14
Bti-IPS82	Aedes aegypti	Aedes aegypti Recife Field (RF)	2011-08-16	ND	ND	ND	0.02	1	15	5
Bti-IPS82	Aedes aegypti	Aedes aegypti Recife Field (RF)	2011-08-16	ND	ND	ND	0.02	2	15	5
Bti-IPS82	Aedes aegypti	Aedes aegypti Recife Field (RF)	2011-08-16	ND	ND	ND	0.02	3	13	7
Bti-IPS82	Aedes aegypti	Aedes aegypti Recife Field (RF)	2011-08-16	ND	ND	ND	0.02	1	17	3
Bti-IPS82	Aedes aegypti	Aedes aegypti Recife Field (RF)	2011-08-16	ND	ND	ND	0.02	2	17	3
Bti-IPS82	Aedes aegypti	Aedes aegypti Recife Field (RF)	2011-08-16	ND	ND	ND	0.02	3	15	5
Bti-IPS82	Aedes aegypti	Aedes aegypti Recife Field (RF)	2011-08-16	ND	ND	ND	0.04	1	20	0
Bti-IPS82	Aedes aegypti	Aedes aegypti Recife Field (RF)	2011-08-16	ND	ND	ND	0.04	2	20	0
Bti-IPS82	Aedes aegypti	Aedes aegypti Recife Field (RF)	2011-08-16	ND	ND	ND	0.04	3	18	2

## Sheet: Table S3 - Adulticides
Table S3. Mortalities recorded in the bioassays with adulticides.
Insecticide	Conc	Country	Date	T	RH	Exposed	Dead	Alive
Bendiocarb	0.00625	TICINO	4/10/2014	25.8	85	25	0	25
Bendiocarb	0.00625	TICINO	4/16/2014	27.3	83	23	0	23
Bendiocarb	0.00625	TICINO	4/16/2014	27.3	83	24	0	24
Bendiocarb	0.00625	TICINO	4/24/2014	25.9	84	23	0	23
Bendiocarb	0.00625	COMO	4/10/2014	25.8	85	25	0	25
Bendiocarb	0.00625	COMO	4/14/2014	26.0	75	25	0	25
Bendiocarb	0.00625	COMO	4/14/2014	26.0	75	25	0	25
Bendiocarb	0.00625	COMO	4/24/2014	25.9	84	23	0	23
Bendiocarb	0.01250	TICINO	4/8/2014	27.0	84	25	6	19
Bendiocarb	0.01250	TICINO	4/8/2014	27.0	84	25	7	18
Bendiocarb	0.01250	TICINO	4/16/2014	27.3	83	20	2	18
Bendiocarb	0.01250	TICINO	4/23/2014	24.9	82	22	2	20
Bendiocarb	0.01250	COMO	4/9/2014	25.9	82	25	6	19
Bendiocarb	0.01250	COMO	4/9/2014	25.9	82	25	7	18
Bendiocarb	0.01250	COMO	4/23/2014	24.9	82	21	2	19
Bendiocarb	0.01250	COMO	4/24/2014	25.9	84	21	2	19
Bendiocarb	0.02500	TICINO	4/8/2014	27.0	84	25	24	1
Bendiocarb	0.02500	TICINO	4/14/2014	26.0	75	25	25	0
Bendiocarb	0.02500	TICINO	4/14/2014	26.0	75	25	24	1
Bendiocarb	0.02500	TICINO	4/24/2014	25.9	84	21	20	1
Bendiocarb	0.02500	COMO	4/7/2014	25.8	75	20	16	4
Bendiocarb	0.02500	COMO	4/7/2014	25.8	75	20	15	5
Bendiocarb	0.02500	COMO	4/8/2014	27.0	84	25	25	0
Bendiocarb	0.02500	COMO	4/9/2014	25.9	82	25	19	6
Bendiocarb	0.05000	TICINO	4/8/2014	27.0	84	25	25	0
Bendiocarb	0.05000	TICINO	4/21/2014	25.7	82	20	20	0
Bendiocarb	0.05000	TICINO	4/21/2014	25.7	82	20	20	0
Bendiocarb	0.05000	TICINO	4/24/2014	25.9	84	20	20	0
Bendiocarb	0.05000	COMO	4/8/2014	27.0	84	25	25	0
Bendiocarb	0.05000	COMO	4/14/2014	26.0	75	25	25	0
Bendiocarb	0.05000	COMO	4/14/2014	26.0	75	25	25	0
Bendiocarb	0.05000	COMO	4/24/2014	25.9	84	25	25	0
Bendiocarb	0.10000	TICINO	4/7/2014	25.8	75	21	21	0
Bendiocarb	0.10000	TICINO	4/7/2014	25.8	75	24	24	0
Bendiocarb	0.10000	TICINO	4/8/2014	27.0	84	25	25	0
Bendiocarb	0.10000	TICINO	4/8/2014	27.0	84	25	25	0
Bendiocarb	0.10000	COMO	4/10/2014	25.8	85	25	25	0
Bendiocarb	0.10000	COMO	4/10/2014	25.8	85	25	25	0
Bendiocarb	0.10000	COMO	4/25/2014	26.0	88	20	20	0
Bendiocarb	0.10000	COMO	4/25/2014	26.0	88	20	20	0
Control	0.00000	TICINO	3/31/2014	26.0	85	24	0	24
Control	0.00000	TICINO	4/7/2014	25.8	75	25	0	25
Control	0.00000	TICINO	4/7/2014	25.8	75	25	0	25
Control	0.00000	TICINO	4/8/2014	27.0	84	24	0	24
Control	0.00000	TICINO	4/9/2014	25.9	82	25	0	25
Control	0.00000	TICINO	4/9/2014	25.9	82	24	0	24
Control	0.00000	TICINO	4/10/2014	25.8	85	25	0	25
Control	0.00000	TICINO	4/10/2014	25.8	85	23	0	23
Control	0.00000	TICINO	4/14/2014	26.0	75	25	0	25
Control	0.00000	TICINO	4/14/2014	26.0	75	25	0	25
Control	0.00000	TICINO	4/16/2014	27.3	83	25	0	25
Control	0.00000	TICINO	4/16/2014	27.3	83	25	0	25
Control	0.00000	TICINO	4/17/2014	25.3	89	25	0	25
Control	0.00000	TICINO	4/17/2014	25.3	89	24	0	24
Control	0.00000	TICINO	4/21/2014	25.7	82	25	0	25
Control	0.00000	TICINO	4/21/2014	25.7	82	25	0	25
Control	0.00000	TICINO	4/21/2014	25.7	82	20	0	20
Control	0.00000	TICINO	4/22/2014	25.0	90	24	0	24
Control	0.00000	TICINO	4/23/2014	24.9	82	25	0	25
Control	0.00000	TICINO	4/24/2014	25.9	84	24	0	24
Control	0.00000	TICINO	4/25/2014	26.0	88	25	0	25
Control	0.00000	TICINO	4/25/2014	26.0	88	25	0	25
Control	0.00000	TICINO	4/25/2014	26.0	88	24	0	24
Control	0.00000	TICINO	5/1/2014	25.9	84	25	0	25
Control	0.00000	TICINO	5/2/2014	26.1	83	25	0	25
Control	0.00000	TICINO	5/3/2014	25.8	84	25	0	25
Control	0.00000	TICINO	5/4/2014	26.2	82	25	0	25
Control	0.00000	TICINO	5/5/2014	26.1	83	25	0	25
Control	0.00000	COMO	3/31/2014	26.0	85	25	0	25
Control	0.00000	COMO	4/7/2014	25.8	75	25	0	25
Control	0.00000	COMO	4/7/2014	25.8	75	25	0	25
Control	0.00000	COMO	4/8/2014	27.0	84	20	0	20
Control	0.00000	COMO	4/9/2014	25.9	82	20	0	20
Control	0.00000	COMO	4/9/2014	25.9	82	23	0	23
Control	0.00000	COMO	4/10/2014	25.8	85	22	0	22
Control	0.00000	COMO	4/10/2014	25.8	85	22	0	22
Control	0.00000	COMO	4/14/2014	26.0	75	20	0	20
Control	0.00000	COMO	4/14/2014	26.0	75	25	0	25
Control	0.00000	COMO	4/16/2014	27.3	83	25	0	25
Control	0.00000	COMO	4/16/2014	27.3	83	25	1	24
Control	0.00000	COMO	4/17/2014	25.3	89	23	0	23
Control	0.00000	COMO	4/17/2014	25.3	89	24	0	24
Control	0.00000	COMO	4/21/2014	25.7	82	20	0	20
Control	0.00000	COMO	4/21/2014	25.7	82	25	0	25
Control	0.00000	COMO	4/21/2014	25.7	82	20	0	20
Control	0.00000	COMO	4/22/2014	25.0	90	23	0	23
Control	0.00000	COMO	4/23/2014	24.9	82	21	0	21
Control	0.00000	COMO	4/24/2014	25.9	84	20	0	20
Control	0.00000	COMO	4/25/2014	26.0	88	23	0	23
Control	0.00000	COMO	4/25/2014	26.0	88	25	0	25
Control	0.00000	COMO	4/25/2014	26.0	88	24	0	24
Control	0.00000	COMO	5/1/2014	25.9	84	24	0	24
Control	0.00000	COMO	5/2/2014	26.1	83	23	0	23
Control	0.00000	COMO	5/3/2014	25.8	84	24	0	24
Control	0.00000	COMO	5/4/2014	26.2	82	25	0	25
Control	0.00000	COMO	5/5/2014	26.1	83	25	0	25
DDT	0.12500	TICINO	4/17/2014	25.3	89	25	0	25
DDT	0.12500	TICINO	4/17/2014	25.3	89	20	0	20
DDT	0.12500	TICINO	5/1/2014	25.9	84	19	0	19
DDT	0.12500	TICINO	5/1/2014	25.9	84	21	0	21
DDT	0.12500	COMO	4/24/2014	25.9	84	20	0	20
DDT	0.12500	COMO	4/24/2014	25.9	84	20	0	20
DDT	0.25000	TICINO	4/21/2014	25.7	82	23	0	23
DDT	0.25000	TICINO	4/21/2014	25.7	82	20	0	20
DDT	0.25000	TICINO	4/21/2014	25.7	82	23	0	23
DDT	0.25000	TICINO	4/23/2014	25.2	79	21	0	21
DDT	0.25000	COMO	4/23/2014	25.2	79	17	0	17
DDT	0.25000	COMO	4/24/2014	25.9	84	18	0	18
DDT	0.25000	COMO	4/24/2014	25.9	84	21	0	21
DDT	0.25000	COMO	5/1/2014	25.9	84	20	0	20
DDT	0.50000	TICINO	4/23/2014	25.2	79	18	1	17
DDT	0.50000	TICINO	4/23/2014	25.2	79	18	1	17
DDT	0.50000	TICINO	4/24/2014	25.9	84	23	1	22
DDT	0.50000	TICINO	4/24/2014	25.9	84	22	1	21
DDT	0.50000	COMO	4/16/2014	27.3	83	24	2	22
DDT	0.50000	COMO	4/17/2014	25.3	89	22	2	20
DDT	0.50000	COMO	4/17/2014	25.3	89	24	2	22
DDT	0.50000	COMO	4/23/2014	25.2	79	20	2	18
DDT	1.00000	TICINO	4/23/2014	25.2	79	20	7	13
DDT	1.00000	TICINO	4/23/2014	25.2	79	20	8	12
DDT	1.00000	TICINO	4/24/2014	25.9	84	21	8	13
DDT	1.00000	TICINO	5/1/2014	25.9	84	21	8	13
DDT	1.00000	COMO	4/16/2014	27.3	83	20	11	9
DDT	1.00000	COMO	4/16/2014	27.3	83	20	12	8
DDT	1.00000	COMO	4/24/2014	25.9	84	23	14	9
DDT	1.00000	COMO	5/1/2014	25.9	84	22	14	8
DDT	2.00000	TICINO	4/21/2014	25.7	82	20	15	5
DDT	2.00000	TICINO	4/23/2014	24.9	86	23	14	9
DDT	2.00000	TICINO	4/23/2014	24.9	86	23	16	7
DDT	2.00000	TICINO	4/24/2014	25.9	84	22	15	7
DDT	2.00000	COMO	4/16/2014	27.3	83	20	17	3
DDT	2.00000	COMO	4/16/2014	27.3	83	20	15	5
DDT	2.00000	COMO	4/21/2014	25.7	82	21	11	10
DDT	2.00000	COMO	4/24/2014	25.9	82	21	12	9
DDT	4.00000	TICINO	4/16/2014	27.3	83	25	24	1
DDT	4.00000	TICINO	4/17/2014	25.3	89	25	24	1
DDT	4.00000	TICINO	4/17/2014	25.3	89	25	25	0
DDT	4.00000	TICINO	4/21/2014	25.7	82	25	23	2
DDT	4.00000	COMO	4/16/2014	27.3	83	23	22	1
DDT	4.00000	COMO	4/17/2014	25.3	89	25	24	1
DDT	4.00000	COMO	4/17/2014	25.3	89	25	25	0
DDT	4.00000	COMO	4/21/2014	25.7	82	24	23	1
Lambda Cyhalothrin	0.00313	TICINO	4/22/2014	25.0	90	22	0	22
Lambda Cyhalothrin	0.00313	TICINO	4/22/2014	25.0	90	23	0	23
Lambda Cyhalothrin	0.00313	TICINO	4/24/2014	25.9	84	23	0	23
Lambda Cyhalothrin	0.00313	TICINO	4/24/2014	25.9	84	25	0	25
Lambda Cyhalothrin	0.00313	COMO	4/23/2014	24.9	82	25	0	25
Lambda Cyhalothrin	0.00313	COMO	4/23/2014	24.9	82	23	0	23
Lambda Cyhalothrin	0.00313	COMO	4/25/2014	26.0	88	19	0	19
Lambda Cyhalothrin	0.00313	COMO	4/25/2014	26.0	88	21	0	21
Lambda Cyhalothrin	0.00625	TICINO	4/21/2014	25.7	82	20	11	9
Lambda Cyhalothrin	0.00625	TICINO	4/22/2014	25.0	90	21	12	9
Lambda Cyhalothrin	0.00625	TICINO	4/23/2014	24.9	82	20	11	9
Lambda Cyhalothrin	0.00625	TICINO	4/23/2014	24.9	82	20	11	9
Lambda Cyhalothrin	0.00625	COMO	4/21/2014	25.7	82	21	12	9
Lambda Cyhalothrin	0.00625	COMO	4/22/2014	25.0	90	21	13	8
Lambda Cyhalothrin	0.00625	COMO	4/24/2014	25.9	84	21	15	6
Lambda Cyhalothrin	0.00625	COMO	4/24/2014	25.9	84	22	15	7
Lambda Cyhalothrin	0.01250	TICINO	4/21/2014	25.7	82	22	15	7
Lambda Cyhalothrin	0.01250	TICINO	4/22/2014	25.0	90	20	18	2
Lambda Cyhalothrin	0.01250	TICINO	4/23/2014	24.9	82	20	18	2
Lambda Cyhalothrin	0.01250	TICINO	4/23/2014	24.9	82	21	18	3
Lambda Cyhalothrin	0.01250	COMO	4/21/2014	25.7	82	20	18	2
Lambda Cyhalothrin	0.01250	COMO	4/22/2014	25.0	90	20	17	3
Lambda Cyhalothrin	0.01250	COMO	4/24/2014	25.9	84	20	17	3
Lambda Cyhalothrin	0.01250	COMO	4/24/2014	25.9	84	20	18	2
Lambda Cyhalothrin	0.02500	TICINO	4/21/2014	25.7	82	22	22	0
Lambda Cyhalothrin	0.02500	TICINO	4/22/2014	25.0	90	22	22	0
Lambda Cyhalothrin	0.02500	TICINO	4/23/2014	24.9	82	21	21	0
Lambda Cyhalothrin	0.02500	TICINO	4/23/2014	24.9	82	23	23	0
Lambda Cyhalothrin	0.02500	COMO	4/21/2014	25.7	82	20	18	2
Lambda Cyhalothrin	0.02500	COMO	4/22/2014	25.0	90	20	20	0
Lambda Cyhalothrin	0.02500	COMO	4/24/2014	25.9	84	22	22	0
Lambda Cyhalothrin	0.02500	COMO	4/24/2014	25.9	84	22	22	0
Lambda Cyhalothrin	0.05000	TICINO	4/21/2014	25.7	82	25	25	0
Lambda Cyhalothrin	0.05000	TICINO	4/21/2014	25.7	82	24	24	0
Lambda Cyhalothrin	0.05000	TICINO	4/25/2014	26.0	88	23	23	0
Lambda Cyhalothrin	0.05000	TICINO	5/1/2014	26.0	88	23	23	0
Lambda Cyhalothrin	0.05000	COMO	4/21/2014	25.7	82	25	25	0
Lambda Cyhalothrin	0.05000	COMO	4/21/2014	25.7	82	25	25	0
Lambda Cyhalothrin	0.05000	COMO	4/25/2014	26.0	88	20	20	0
Lambda Cyhalothrin	0.05000	COMO	5/1/2014	26.0	88	19	19	0
Malathion	0.05000	TICINO	5/2/2014	26.1	83	23	0	23
Malathion	0.05000	TICINO	5/3/2014	25.8	84	24	2	22
Malathion	0.05000	TICINO	5/4/2014	26.2	82	25	0	25
Malathion	0.05000	TICINO	5/5/2014	26.1	83	25	1	24
Malathion	0.05000	COMO	5/2/2014	26.1	83	22	0	22
Malathion	0.05000	COMO	5/3/2014	25.8	84	25	0	25
Malathion	0.05000	COMO	5/4/2014	26.2	82	23	0	23
Malathion	0.05000	COMO	5/5/2014	26.1	83	24	1	23
Malathion	0.10000	TICINO	5/2/2014	26.1	83	25	12	13
Malathion	0.10000	TICINO	5/3/2014	25.8	84	25	14	11
Malathion	0.10000	TICINO	5/4/2014	26.2	82	23	11	12
Malathion	0.10000	TICINO	5/5/2014	26.1	83	24	13	11
Malathion	0.10000	COMO	5/2/2014	26.1	83	25	13	12
Malathion	0.10000	COMO	5/3/2014	25.8	84	25	14	11
Malathion	0.10000	COMO	5/4/2014	26.2	82	25	12	13
Malathion	0.10000	COMO	5/5/2014	26.1	83	25	13	12
Malathion	0.20000	TICINO	5/1/2014	25.9	84	25	19	6
Malathion	0.20000	TICINO	5/2/2014	26.1	83	23	19	4
Malathion	0.20000	TICINO	5/3/2014	25.8	84	25	20	5
Malathion	0.20000	TICINO	5/4/2014	26.2	82	25	19	6
Malathion	0.20000	COMO	5/1/2014	25.9	84	25	18	7
Malathion	0.20000	COMO	5/2/2014	26.1	83	24	20	4
Malathion	0.20000	COMO	5/3/2014	25.8	84	24	19	5
Malathion	0.20000	COMO	5/4/2014	26.2	82	25	19	6
Malathion	0.40000	TICINO	5/1/2014	25.9	84	24	22	2
Malathion	0.40000	TICINO	5/2/2014	26.1	83	24	23	1
Malathion	0.40000	TICINO	5/3/2014	25.8	84	25	23	2
Malathion	0.40000	TICINO	5/4/2014	26.2	82	25	24	1
Malathion	0.40000	COMO	5/1/2014	25.9	84	23	21	2
Malathion	0.40000	COMO	5/2/2014	26.1	83	25	23	2
Malathion	0.40000	COMO	5/3/2014	25.8	84	25	22	3
Malathion	0.40000	COMO	5/4/2014	26.2	82	23	21	2
Malathion	0.80000	TICINO	5/1/2014	25.9	84	25	25	0
Malathion	0.80000	TICINO	5/2/2014	26.1	83	25	25	0
Malathion	0.80000	TICINO	5/3/2014	25.8	84	24	24	0
Malathion	0.80000	TICINO	5/4/2014	26.2	82	25	25	0
Malathion	0.80000	COMO	5/1/2014	25.9	84	25	25	0
Malathion	0.80000	COMO	5/2/2014	26.1	83	23	23	0
Malathion	0.80000	COMO	5/3/2014	25.8	84	25	25	0
Malathion	0.80000	COMO	5/4/2014	26.2	82	25	25	0
Permethrin	0.01563	TICINO	4/7/2014	25.8	75	22	0	22
Permethrin	0.01563	TICINO	4/7/2014	25.8	75	23	0	23
Permethrin	0.01563	TICINO	4/7/2014	25.8	75	23	0	23
Permethrin	0.01563	TICINO	4/10/2014	25.8	85	25	0	25
Permethrin	0.01563	COMO	4/10/2014	25.8	85	25	2	23
Permethrin	0.01563	COMO	4/10/2014	25.8	85	20	1	19
Permethrin	0.01563	COMO	4/14/2014	26.0	75	25	0	25
Permethrin	0.01563	COMO	4/14/2014	26.0	75	25	0	25
Permethrin	0.03125	TICINO	4/9/2014	25.9	82	25	5	20
Permethrin	0.03125	TICINO	4/9/2014	25.9	82	25	7	18
Permethrin	0.03125	TICINO	4/14/2014	26.0	75	25	9	16
Permethrin	0.03125	TICINO	4/14/2014	26.0	75	25	7	18
Permethrin	0.03125	COMO	4/17/2014	25.3	89	22	2	20
Permethrin	0.03125	COMO	4/17/2014	25.3	89	20	2	18
Permethrin	0.03125	COMO	4/23/2014	24.9	82	21	3	18
Permethrin	0.03125	COMO	4/23/2014	24.9	82	21	3	18
Permethrin	0.06250	TICINO	4/7/2014	25.8	75	25	22	3
Permethrin	0.06250	TICINO	4/7/2014	25.8	75	25	17	8
Permethrin	0.06250	TICINO	4/9/2014	25.9	82	25	15	10
Permethrin	0.06250	TICINO	4/9/2014	25.9	82	25	18	7
Permethrin	0.06250	COMO	4/23/2014	24.9	82	20	12	8
Permethrin	0.06250	COMO	4/23/2014	24.9	82	20	13	7
Permethrin	0.06250	COMO	4/24/2014	25.9	84	20	13	7
Permethrin	0.06250	COMO	4/24/2014	25.9	84	21	13	8
Permethrin	0.12500	TICINO	4/7/2014	25.8	75	25	22	3
Permethrin	0.12500	TICINO	4/7/2014	25.8	75	25	24	1
Permethrin	0.12500	TICINO	4/9/2014	25.9	82	25	22	3
Permethrin	0.12500	TICINO	4/9/2014	25.9	82	25	25	0
Permethrin	0.12500	COMO	3/31/2014	26.0	85	22	22	0
Permethrin	0.12500	COMO	3/31/2014	26.0	85	20	20	0
Permethrin	0.12500	COMO	4/23/2014	25.2	79	16	16	0
Permethrin	0.12500	COMO	4/23/2014	25.2	79	22	22	0
Permethrin	0.25000	TICINO	4/17/2014	25.3	89	24	24	0
Permethrin	0.25000	TICINO	4/17/2014	25.3	89	24	24	0
Permethrin	0.25000	TICINO	4/23/2014	25.2	79	20	20	0
Permethrin	0.25000	TICINO	4/23/2014	25.2	79	20	20	0
Permethrin	0.25000	COMO	4/10/2014	25.8	85	25	25	0
Permethrin	0.25000	COMO	4/10/2014	25.8	85	25	25	0
Permethrin	0.25000	COMO	4/25/2014	26.0	88	20	20	0
Permethrin	0.25000	COMO	4/25/2014	26.0	88	20	20	0

## Sheet: Explanation of Variables
Variable	Explanation
Species	Mosquito species
Colony	Mosquito colony
Date.start	Date when larvae were treated
Date.end	Date when all individuals died or reached the adult stage, and the assay was over.
Date	Date of exposure
Time	Time of exposure
Conc	Concentration in mg per litre for larvicides and percentage for adulticides
Replicate	Replicate
Dead	Number of mosquitoes that were dead at the end of the holding period
Alive	Number of mosquitoes that were alive at the end of the holding period
T	Temperature in degrees Celsius
RH	Relative humidity in percent
